# Supplementary material for: Unveiling Metabolic Capability and Growth Adaptation of Monascus purpureus NP1 Through Genomic Sequencing and Comparative Analysis
Source: Int J Mol Sci. 2026 Apr 20;27(8):3670. doi: 10.3390/ijms27083670 (PMC13116585; doi:10.3390/ijms27083670)
Supplement: Supplementary file 1 [file ijms-27-03670-s001.zip]

Archive with 2 entries (2 files):
- Supplementary Figure_final.pdf
- Supplementary Tables_final.xlsx
