# Supplementary material for: Unveiling Metabolic Capability and Growth Adaptation of Monascus purpureus NP1 Through Genomic Sequencing and Comparative Analysis
Source: Int J Mol Sci. 2026 Apr 20;27(8):3670. doi: 10.3390/ijms27083670 (PMC13116585; doi:10.3390/ijms27083670)
Supplement: Supplementary file 1 [file ijms-27-03670-s001.zip › Supplementary Tables_final.xlsx]

## Sheet: Index
Unveiling metabolic capability and growth adaptation of Monascus purpureus NP1 through genomic sequencing and comparative analysis
Haisu Hu 1,†, Preecha Patumcharoenpol 2,†, Kangsadan Boonprab 3, Amornthep Kingkaw 4, Yu Zhang 5, Kamonporn Masawang 2 and Wanwipa Vongsangnak 2,4*
1 Interdisciplinary Graduate Programs in Bioscience, Faculty of Science, Kasetsart University, Bangkok 10900, Thailand
2 Department of Zoology, Faculty of Science, Kasetsart University, Bangkok 10900, Thailand
3 Department of Fishery Products, Faculty of Fisheries, Kasetsart University, Bangkok 10900, Thailand
4 Kasetsart University International College, Kasetsart University, Bangkok 10900, Thailand
5 Jiangsu Key Laboratory for Animal Genetic, Breeding and Molecular Design, Yangzhou University, Yangzhou 225009, China
*Correspondence: author: wanwipa.v@ku.ac.th
†These authors contributed equally to this work.
Supplementary Information
Table S1. Monascus sp. strains and their corresponding ITS sequences used in the comparative analysis.
Table S2. List of fungal species closely related to Monascus sp. NP1 as identified by BLAST analysis.
Table S3. The GO annotation of M. purpureus NP1.
Table S4. GO enrichment analysis of core genes.
Table S5. GO enrichment analysis of accessory genes.
Table S6. The Pfam annotation of M. purpureus NP1.
Table S7. The Interproscan annotation of M. purpureus NP1.
Table S8. Comparative protein sequence analysis of the satratoxin biosynthetic gene cluster from S. chartarum against the M. purpureus NP1 genome using BLAST.
Table S9. The KEGG annotation of M. purpureus NP1.
Table S10. The annotated genes classified according to KEGG metabolic pathway categories among twelve M. purpureus strains.
Table S11. The annotated genes classified according to KEGG metabolic pathway categories across different Monascus and the other fungal species.
Table S12. The list of genes and enzymes involved in the key metabolic capabilities of M. purpureus NP1.
Table S13. The list of full name and abbreviation of metabolites associated with the key metabolic capabilities of M. purpureus NP1.

## Sheet: Table S1
Table S1. Monascus sp. strains and their corresponding ITS sequences used in the comparative analysis.
Species	Strain	Genbank accession no.
M.purpureus	KUPM5	AP025346.1
M.anka	-	AF458473.1
M.ruber	CGMCC 3.4452	AY629417.1
M.fumeus	-	JF776162.1
M.albidulus	-	DQ978994.1
M.paxii	FRR2193	JF922051.1
M.pilosus	CICC 40710	MK087175.1
M.fuliginosus	3.216	MK087170.1
M.kaoliang	ATCC46595	AB477250.1
M.serorubescens	A1	MZ297243.1
M.rutilus	-	DQ978997.1
M.albus	BCRC33372	AY750727.1
M.araneosus	-	AF458471.1
M.barkeri	CGMCC 3.2848	MG654474.1
M.sanguineus	CGMCC 3.5845	MK359690.1
	CGMCC 3.2848	MN156550.1
M.aurantiacus	-	DQ978995.1
M.flavipogmentosus	URM 7534	KY511750.1
	URM 7536	KY511751.1
M.lunisporas	IFO 33241	AY629421.1
	BCRC 33640	JX173298.1
M.recifensis	URM 7524	KY511740.1
	URM 7523	KY511739.1
M.pallens	CGMCC 3.5844	MN156533.1
	CBS356820	JF922048.1
M.mellicola	URM 7508	KY511724.1
	URM 7507	KY511723.1
M.argentinensis	CBS109402	JF922046.1
	BCRC 33998	JX173299.1
M.floridanus	CBS 142228	KY635848.1
	ATCC 64205	GU733327.1
Penicillium polonicum	NRRL 995	AF033475.1
Penicillium eremophilus	FRR 3338	GU733341.1

## Sheet: Table S2
Table S2. List of fungal species closely related to Monascus sp. NP1 as identified by BLAST analysis.
Accession	Scientific name	Strain name	Per. Identity
DQ782908	Monascus purpureus	AFTOL-ID 426	0.977
FJ358278	Aspergillus fumigatus	NCPF 7367	0.9402
MF373357	Aspergillus fumigatus	Df99	0.9398
FM179606	Aspergillus fumigatus	INFU/Jc/KF/6	0.9398
XR_004500616	Aspergillus lentulus	IFM58399_r29	0.9364
KP115818	Eurotiomycetes. Sp strain	DC485	0.9372
NG_057811	Leiothecium ellipsoideum	CBS 607.74	0.9509
KP115819	Eurotiomycetes sp. strain	Genotype 167	0.9379
XR_009468002	Aspergillus niger	-	0.9372
EF413621	Eupenicillium javanicum	AFTOL-ID 429	0.9385

## Sheet: Table S3
Table S3. The GO annotation of M. purpureus NP1.
Gene_ID	GO_ID	Class	GO_Name
NP1-FUN_000002	GO:0000166	nucleotide binding	molecular_function
NP1-FUN_000002	GO:0001302	obsolete replicative cell aging	biological_process
NP1-FUN_000002	GO:0002181	cytoplasmic translation	biological_process
NP1-FUN_000002	GO:0003674	molecular_function	molecular_function
NP1-FUN_000002	GO:0003824	catalytic activity	molecular_function
NP1-FUN_000002	GO:0005488	binding	molecular_function
NP1-FUN_000002	GO:0005524	ATP binding	molecular_function
NP1-FUN_000002	GO:0005575	cellular_component	cellular_component
NP1-FUN_000002	GO:0005622	intracellular anatomical structure	cellular_component
NP1-FUN_000002	GO:0005623	obsolete cell	cellular_component
NP1-FUN_000002	GO:0005737	cytoplasm	cellular_component
NP1-FUN_000002	GO:0005739	mitochondrion	cellular_component
NP1-FUN_000002	GO:0005740	mitochondrial envelope	cellular_component
NP1-FUN_000002	GO:0005743	mitochondrial inner membrane	cellular_component
NP1-FUN_000002	GO:0005745	m-AAA complex	cellular_component
NP1-FUN_000002	GO:0006412	translation	biological_process
NP1-FUN_000002	GO:0006465	obsolete signal peptide processing	biological_process
NP1-FUN_000002	GO:0006508	proteolysis	biological_process
NP1-FUN_000002	GO:0006518	peptide metabolic process	biological_process
NP1-FUN_000002	GO:0006605	protein targeting	biological_process
NP1-FUN_000002	GO:0006626	obsolete protein targeting to mitochondrion	biological_process
NP1-FUN_000002	GO:0006807	obsolete nitrogen compound metabolic process	biological_process
NP1-FUN_000002	GO:0006810	transport	biological_process
NP1-FUN_000002	GO:0006839	mitochondrial transport	biological_process
NP1-FUN_000002	GO:0006886	intracellular protein transport	biological_process
NP1-FUN_000002	GO:0006996	organelle organization	biological_process
NP1-FUN_000002	GO:0007005	mitochondrion organization	biological_process
NP1-FUN_000002	GO:0007568	obsolete aging	biological_process
NP1-FUN_000002	GO:0007569	obsolete cell aging	biological_process
NP1-FUN_000002	GO:0008104	intracellular protein localization	biological_process
NP1-FUN_000002	GO:0008144	obsolete drug binding	molecular_function
NP1-FUN_000002	GO:0008150	biological_process	biological_process
NP1-FUN_000002	GO:0008152	metabolic process	biological_process
NP1-FUN_000002	GO:0008233	peptidase activity	molecular_function
NP1-FUN_000002	GO:0008237	metallopeptidase activity	molecular_function
NP1-FUN_000002	GO:0009058	biosynthetic process	biological_process
NP1-FUN_000002	GO:0009059	macromolecule biosynthetic process	biological_process
NP1-FUN_000002	GO:0009987	cellular process	biological_process
NP1-FUN_000002	GO:0010467	gene expression	biological_process
NP1-FUN_000002	GO:0015031	protein transport	biological_process
NP1-FUN_000002	GO:0015833	peptide transport	biological_process
NP1-FUN_000002	GO:0016020	membrane	cellular_component
NP1-FUN_000002	GO:0016021	NA	NA
NP1-FUN_000002	GO:0016043	cellular component organization	biological_process
NP1-FUN_000002	GO:0016462	pyrophosphatase activity	molecular_function
NP1-FUN_000002	GO:0016485	protein processing	biological_process
NP1-FUN_000002	GO:0016787	hydrolase activity	molecular_function
NP1-FUN_000002	GO:0016817	hydrolase activity, acting on acid anhydrides	molecular_function
NP1-FUN_000002	GO:0016818	hydrolase activity, acting on acid anhydrides, in phosphorus-containing anhydrides	molecular_function
NP1-FUN_000002	GO:0016887	ATP hydrolysis activity	molecular_function
NP1-FUN_000002	GO:0017038	protein import	biological_process
NP1-FUN_000002	GO:0017076	purine nucleotide binding	molecular_function
NP1-FUN_000002	GO:0017111	ribonucleoside triphosphate phosphatase activity	molecular_function
NP1-FUN_000002	GO:0019538	protein metabolic process	biological_process
NP1-FUN_000002	GO:0019866	organelle inner membrane	cellular_component
NP1-FUN_000002	GO:0030150	protein import into mitochondrial matrix	biological_process
NP1-FUN_000002	GO:0030554	adenyl nucleotide binding	molecular_function
NP1-FUN_000002	GO:0031090	organelle membrane	cellular_component
NP1-FUN_000002	GO:0031224	obsolete intrinsic component of membrane	cellular_component
NP1-FUN_000002	GO:0031300	obsolete intrinsic component of organelle membrane	cellular_component
NP1-FUN_000002	GO:0031301	obsolete integral component of organelle membrane	cellular_component
NP1-FUN_000002	GO:0031304	obsolete intrinsic component of mitochondrial inner membrane	cellular_component
NP1-FUN_000002	GO:0031305	obsolete integral component of mitochondrial inner membrane	cellular_component
NP1-FUN_000002	GO:0031966	mitochondrial membrane	cellular_component
NP1-FUN_000002	GO:0031967	organelle envelope	cellular_component
NP1-FUN_000002	GO:0031975	obsolete envelope	cellular_component
NP1-FUN_000002	GO:0032502	developmental process	biological_process
NP1-FUN_000002	GO:0032553	ribonucleotide binding	molecular_function
NP1-FUN_000002	GO:0032555	purine ribonucleotide binding	molecular_function
NP1-FUN_000002	GO:0032559	adenyl ribonucleotide binding	molecular_function
NP1-FUN_000002	GO:0032592	obsolete integral component of mitochondrial membrane	cellular_component
NP1-FUN_000002	GO:0032991	protein-containing complex	cellular_component
NP1-FUN_000002	GO:0033036	macromolecule localization	biological_process
NP1-FUN_000002	GO:0033365	protein localization to organelle	biological_process
NP1-FUN_000002	GO:0034613	NA	NA
NP1-FUN_000002	GO:0034641	obsolete cellular nitrogen compound metabolic process	biological_process
NP1-FUN_000002	GO:0034645	obsolete cellular macromolecule biosynthetic process	biological_process
NP1-FUN_000002	GO:0035639	purine ribonucleoside triphosphate binding	molecular_function
NP1-FUN_000002	GO:0036094	small molecule binding	molecular_function
NP1-FUN_000002	GO:0042886	obsolete amide transport	biological_process
NP1-FUN_000002	GO:0043043	peptide biosynthetic process	biological_process
NP1-FUN_000002	GO:0043167	ion binding	molecular_function
NP1-FUN_000002	GO:0043168	anion binding	molecular_function
NP1-FUN_000002	GO:0043170	macromolecule metabolic process	biological_process
NP1-FUN_000002	GO:0043226	organelle	cellular_component
NP1-FUN_000002	GO:0043227	membrane-bounded organelle	cellular_component
NP1-FUN_000002	GO:0043229	intracellular organelle	cellular_component
NP1-FUN_000002	GO:0043231	intracellular membrane-bounded organelle	cellular_component
NP1-FUN_000002	GO:0043603	obsolete amide metabolic process	biological_process
NP1-FUN_000002	GO:0043604	obsolete amide biosynthetic process	biological_process
NP1-FUN_000002	GO:0044237	obsolete cellular metabolic process	biological_process
NP1-FUN_000002	GO:0044238	primary metabolic process	biological_process
NP1-FUN_000002	GO:0044249	obsolete cellular biosynthetic process	biological_process
NP1-FUN_000002	GO:0044260	obsolete cellular macromolecule metabolic process	biological_process
NP1-FUN_000002	GO:0044267	NA	NA
NP1-FUN_000002	GO:0044271	obsolete cellular nitrogen compound biosynthetic process	biological_process
NP1-FUN_000002	GO:0044422	obsolete organelle part	cellular_component
NP1-FUN_000002	GO:0044424	obsolete intracellular part	cellular_component
NP1-FUN_000002	GO:0044425	obsolete membrane part	cellular_component
NP1-FUN_000002	GO:0044429	obsolete mitochondrial part	cellular_component
NP1-FUN_000002	GO:0044444	obsolete cytoplasmic part	cellular_component
NP1-FUN_000002	GO:0044446	obsolete intracellular organelle part	cellular_component
NP1-FUN_000002	GO:0044455	obsolete mitochondrial membrane part	cellular_component
NP1-FUN_000002	GO:0044464	obsolete cell part	cellular_component
NP1-FUN_000002	GO:0044743	protein transmembrane import into intracellular organelle	biological_process
NP1-FUN_000002	GO:0045041	protein import into mitochondrial intermembrane space	biological_process
NP1-FUN_000002	GO:0045184	establishment of protein localization	biological_process
NP1-FUN_000002	GO:0046907	intracellular transport	biological_process
NP1-FUN_000002	GO:0048869	cellular developmental process	biological_process
NP1-FUN_000002	GO:0051179	localization	biological_process
NP1-FUN_000002	GO:0051234	establishment of localization	biological_process
NP1-FUN_000002	GO:0051604	protein maturation	biological_process
NP1-FUN_000002	GO:0051641	cellular localization	biological_process
NP1-FUN_000002	GO:0051649	establishment of localization in cell	biological_process
NP1-FUN_000002	GO:0055085	transmembrane transport	biological_process
NP1-FUN_000002	GO:0065002	intracellular protein transmembrane transport	biological_process
NP1-FUN_000002	GO:0070011	NA	NA
NP1-FUN_000002	GO:0070585	protein localization to mitochondrion	biological_process
NP1-FUN_000002	GO:0070727	obsolete cellular macromolecule localization	biological_process
NP1-FUN_000002	GO:0071702	obsolete organic substance transport	biological_process
NP1-FUN_000002	GO:0071704	obsolete organic substance metabolic process	biological_process
NP1-FUN_000002	GO:0071705	nitrogen compound transport	biological_process
NP1-FUN_000002	GO:0071806	protein transmembrane transport	biological_process
NP1-FUN_000002	GO:0071840	cellular component organization or biogenesis	biological_process
NP1-FUN_000002	GO:0072594	establishment of protein localization to organelle	biological_process
NP1-FUN_000002	GO:0072655	obsolete establishment of protein localization to mitochondrion	biological_process
NP1-FUN_000002	GO:0097002	mitochondrial inner boundary membrane	cellular_component
NP1-FUN_000002	GO:0097159	obsolete organic cyclic compound binding	molecular_function
NP1-FUN_000002	GO:0097367	carbohydrate derivative binding	molecular_function
NP1-FUN_000002	GO:0098573	obsolete intrinsic component of mitochondrial membrane	cellular_component
NP1-FUN_000002	GO:0098796	membrane protein complex	cellular_component
NP1-FUN_000002	GO:0098798	mitochondrial protein-containing complex	cellular_component
NP1-FUN_000002	GO:0098800	inner mitochondrial membrane protein complex	cellular_component
NP1-FUN_000002	GO:0140096	catalytic activity, acting on a protein	molecular_function
NP1-FUN_000002	GO:1901265	nucleoside phosphate binding	molecular_function
NP1-FUN_000002	GO:1901363	heterocyclic compound binding	molecular_function
NP1-FUN_000002	GO:1901564	obsolete organonitrogen compound metabolic process	biological_process
NP1-FUN_000002	GO:1901566	obsolete organonitrogen compound biosynthetic process	biological_process
NP1-FUN_000002	GO:1901576	obsolete organic substance biosynthetic process	biological_process
NP1-FUN_000002	GO:1902494	catalytic complex	cellular_component
NP1-FUN_000002	GO:1905368	peptidase complex	cellular_component
NP1-FUN_000002	GO:1990542	mitochondrial transmembrane transport	biological_process
NP1-FUN_000003	GO:0003674	molecular_function	molecular_function
NP1-FUN_000003	GO:0003824	catalytic activity	molecular_function
NP1-FUN_000003	GO:0006629	lipid metabolic process	biological_process
NP1-FUN_000003	GO:0008150	biological_process	biological_process
NP1-FUN_000003	GO:0008152	metabolic process	biological_process
NP1-FUN_000003	GO:0008202	steroid metabolic process	biological_process
NP1-FUN_000003	GO:0016229	steroid dehydrogenase activity	molecular_function
NP1-FUN_000003	GO:0016491	oxidoreductase activity	molecular_function
NP1-FUN_000003	GO:0044238	primary metabolic process	biological_process
NP1-FUN_000003	GO:0055114	obsolete oxidation-reduction process	biological_process
NP1-FUN_000003	GO:0071704	obsolete organic substance metabolic process	biological_process
NP1-FUN_000003	GO:1901360	obsolete organic cyclic compound metabolic process	biological_process
NP1-FUN_000004	GO:0000003	obsolete reproduction	biological_process
NP1-FUN_000004	GO:0000018	regulation of DNA recombination	biological_process
NP1-FUN_000004	GO:0000070	mitotic sister chromatid segregation	biological_process
NP1-FUN_000004	GO:0000278	mitotic cell cycle	biological_process
NP1-FUN_000004	GO:0000280	nuclear division	biological_process
NP1-FUN_000004	GO:0000712	resolution of meiotic recombination intermediates	biological_process
NP1-FUN_000004	GO:0000723	telomere maintenance	biological_process
NP1-FUN_000004	GO:0000819	sister chromatid segregation	biological_process
NP1-FUN_000004	GO:0003674	molecular_function	molecular_function
NP1-FUN_000004	GO:0003676	nucleic acid binding	molecular_function
NP1-FUN_000004	GO:0003677	DNA binding	molecular_function
NP1-FUN_000004	GO:0003824	catalytic activity	molecular_function
NP1-FUN_000004	GO:0003916	DNA topoisomerase activity	molecular_function
NP1-FUN_000004	GO:0003917	DNA topoisomerase type I (single strand cut, ATP-independent) activity	molecular_function
NP1-FUN_000004	GO:0005488	binding	molecular_function
NP1-FUN_000004	GO:0005575	cellular_component	cellular_component
NP1-FUN_000004	GO:0005622	intracellular anatomical structure	cellular_component
NP1-FUN_000004	GO:0005623	obsolete cell	cellular_component
NP1-FUN_000004	GO:0005634	nucleus	cellular_component
NP1-FUN_000004	GO:0005694	chromosome	cellular_component
NP1-FUN_000004	GO:0006139	nucleobase-containing compound metabolic process	biological_process
NP1-FUN_000004	GO:0006259	DNA metabolic process	biological_process
NP1-FUN_000004	GO:0006260	DNA replication	biological_process
NP1-FUN_000004	GO:0006261	DNA-templated DNA replication	biological_process
NP1-FUN_000004	GO:0006265	DNA topological change	biological_process
NP1-FUN_000004	GO:0006278	RNA-templated DNA biosynthetic process	biological_process
NP1-FUN_000004	GO:0006281	DNA repair	biological_process
NP1-FUN_000004	GO:0006301	DNA damage tolerance	biological_process
NP1-FUN_000004	GO:0006310	DNA recombination	biological_process
NP1-FUN_000004	GO:0006725	obsolete cellular aromatic compound metabolic process	biological_process
NP1-FUN_000004	GO:0006807	obsolete nitrogen compound metabolic process	biological_process
NP1-FUN_000004	GO:0006950	response to stress	biological_process
NP1-FUN_000004	GO:0006974	DNA damage response	biological_process
NP1-FUN_000004	GO:0006996	organelle organization	biological_process
NP1-FUN_000004	GO:0007004	telomere maintenance via telomerase	biological_process
NP1-FUN_000004	GO:0007049	cell cycle	biological_process
NP1-FUN_000004	GO:0007059	chromosome segregation	biological_process
NP1-FUN_000004	GO:0007062	sister chromatid cohesion	biological_process
NP1-FUN_000004	GO:0007064	mitotic sister chromatid cohesion	biological_process
NP1-FUN_000004	GO:0007127	meiosis I	biological_process
NP1-FUN_000004	GO:0007131	reciprocal meiotic recombination	biological_process
NP1-FUN_000004	GO:0008150	biological_process	biological_process
NP1-FUN_000004	GO:0008152	metabolic process	biological_process
NP1-FUN_000004	GO:0009058	biosynthetic process	biological_process
NP1-FUN_000004	GO:0009059	macromolecule biosynthetic process	biological_process
NP1-FUN_000004	GO:0009987	cellular process	biological_process
NP1-FUN_000004	GO:0010833	telomere maintenance via telomere lengthening	biological_process
NP1-FUN_000004	GO:0016043	cellular component organization	biological_process
NP1-FUN_000004	GO:0016853	isomerase activity	molecular_function
NP1-FUN_000004	GO:0018130	obsolete heterocycle biosynthetic process	biological_process
NP1-FUN_000004	GO:0019219	regulation of nucleobase-containing compound metabolic process	biological_process
NP1-FUN_000004	GO:0019222	regulation of metabolic process	biological_process
NP1-FUN_000004	GO:0019438	obsolete aromatic compound biosynthetic process	biological_process
NP1-FUN_000004	GO:0022402	cell cycle process	biological_process
NP1-FUN_000004	GO:0022414	reproductive process	biological_process
NP1-FUN_000004	GO:0031323	obsolete regulation of cellular metabolic process	biological_process
NP1-FUN_000004	GO:0031422	RecQ family helicase-topoisomerase III complex	cellular_component
NP1-FUN_000004	GO:0032200	telomere organization	biological_process
NP1-FUN_000004	GO:0032991	protein-containing complex	cellular_component
NP1-FUN_000004	GO:0033260	nuclear DNA replication	biological_process
NP1-FUN_000004	GO:0033554	cellular response to stress	biological_process
NP1-FUN_000004	GO:0034641	obsolete cellular nitrogen compound metabolic process	biological_process
NP1-FUN_000004	GO:0034645	obsolete cellular macromolecule biosynthetic process	biological_process
NP1-FUN_000004	GO:0034654	nucleobase-containing compound biosynthetic process	biological_process
NP1-FUN_000004	GO:0035825	homologous recombination	biological_process
NP1-FUN_000004	GO:0035861	site of double-strand break	cellular_component
NP1-FUN_000004	GO:0042592	homeostatic process	biological_process
NP1-FUN_000004	GO:0043007	maintenance of rDNA	biological_process
NP1-FUN_000004	GO:0043170	macromolecule metabolic process	biological_process
NP1-FUN_000004	GO:0043226	organelle	cellular_component
NP1-FUN_000004	GO:0043227	membrane-bounded organelle	cellular_component
NP1-FUN_000004	GO:0043228	membraneless organelle	cellular_component
NP1-FUN_000004	GO:0043229	intracellular organelle	cellular_component
NP1-FUN_000004	GO:0043231	intracellular membrane-bounded organelle	cellular_component
NP1-FUN_000004	GO:0043232	intracellular membraneless organelle	cellular_component
NP1-FUN_000004	GO:0043570	maintenance of DNA repeat elements	biological_process
NP1-FUN_000004	GO:0044237	obsolete cellular metabolic process	biological_process
NP1-FUN_000004	GO:0044238	primary metabolic process	biological_process
NP1-FUN_000004	GO:0044249	obsolete cellular biosynthetic process	biological_process
NP1-FUN_000004	GO:0044260	obsolete cellular macromolecule metabolic process	biological_process
NP1-FUN_000004	GO:0044271	obsolete cellular nitrogen compound biosynthetic process	biological_process
NP1-FUN_000004	GO:0044422	obsolete organelle part	cellular_component
NP1-FUN_000004	GO:0044424	obsolete intracellular part	cellular_component
NP1-FUN_000004	GO:0044427	obsolete chromosomal part	cellular_component
NP1-FUN_000004	GO:0044446	obsolete intracellular organelle part	cellular_component
NP1-FUN_000004	GO:0044464	obsolete cell part	cellular_component
NP1-FUN_000004	GO:0044786	cell cycle DNA replication	biological_process
NP1-FUN_000004	GO:0045132	meiotic chromosome segregation	biological_process
NP1-FUN_000004	GO:0046483	obsolete heterocycle metabolic process	biological_process
NP1-FUN_000004	GO:0048285	organelle fission	biological_process
NP1-FUN_000004	GO:0050789	regulation of biological process	biological_process
NP1-FUN_000004	GO:0050794	regulation of cellular process	biological_process
NP1-FUN_000004	GO:0050896	response to stimulus	biological_process
NP1-FUN_000004	GO:0051052	regulation of DNA metabolic process	biological_process
NP1-FUN_000004	GO:0051171	obsolete regulation of nitrogen compound metabolic process	biological_process
NP1-FUN_000004	GO:0051276	chromosome organization	biological_process
NP1-FUN_000004	GO:0051304	chromosome separation	biological_process
NP1-FUN_000004	GO:0051307	meiotic chromosome separation	biological_process
NP1-FUN_000004	GO:0051321	meiotic cell cycle	biological_process
NP1-FUN_000004	GO:0051716	cellular response to stimulus	biological_process
NP1-FUN_000004	GO:0060249	anatomical structure homeostasis	biological_process
NP1-FUN_000004	GO:0060255	regulation of macromolecule metabolic process	biological_process
NP1-FUN_000004	GO:0061982	meiosis I cell cycle process	biological_process
NP1-FUN_000004	GO:0065007	biological regulation	biological_process
NP1-FUN_000004	GO:0065008	regulation of biological quality	biological_process
NP1-FUN_000004	GO:0071103	DNA conformation change	biological_process
NP1-FUN_000004	GO:0071704	obsolete organic substance metabolic process	biological_process
NP1-FUN_000004	GO:0071840	cellular component organization or biogenesis	biological_process
NP1-FUN_000004	GO:0071897	DNA biosynthetic process	biological_process
NP1-FUN_000004	GO:0080090	regulation of primary metabolic process	biological_process
NP1-FUN_000004	GO:0090304	nucleic acid metabolic process	biological_process
NP1-FUN_000004	GO:0090734	site of DNA damage	cellular_component
NP1-FUN_000004	GO:0097159	obsolete organic cyclic compound binding	molecular_function
NP1-FUN_000004	GO:0098813	nuclear chromosome segregation	biological_process
NP1-FUN_000004	GO:0140013	meiotic nuclear division	biological_process
NP1-FUN_000004	GO:0140014	mitotic nuclear division	biological_process
NP1-FUN_000004	GO:0140097	catalytic activity, acting on DNA	molecular_function
NP1-FUN_000004	GO:1901360	obsolete organic cyclic compound metabolic process	biological_process
NP1-FUN_000004	GO:1901362	obsolete organic cyclic compound biosynthetic process	biological_process
NP1-FUN_000004	GO:1901363	heterocyclic compound binding	molecular_function
NP1-FUN_000004	GO:1901576	obsolete organic substance biosynthetic process	biological_process
NP1-FUN_000004	GO:1902969	mitotic DNA replication	biological_process
NP1-FUN_000004	GO:1903046	meiotic cell cycle process	biological_process
NP1-FUN_000004	GO:1903047	mitotic cell cycle process	biological_process
NP1-FUN_000017	GO:0000003	obsolete reproduction	biological_process
NP1-FUN_000017	GO:0000228	nuclear chromosome	cellular_component
NP1-FUN_000017	GO:0000723	telomere maintenance	biological_process
NP1-FUN_000017	GO:0000724	double-strand break repair via homologous recombination	biological_process
NP1-FUN_000017	GO:0000725	recombinational repair	biological_process
NP1-FUN_000017	GO:0000726	obsolete non-recombinational repair	biological_process
NP1-FUN_000017	GO:0000781	chromosome, telomeric region	cellular_component
NP1-FUN_000017	GO:0000784	NA	NA
NP1-FUN_000017	GO:0003006	developmental process involved in reproduction	biological_process
NP1-FUN_000017	GO:0003674	molecular_function	molecular_function
NP1-FUN_000017	GO:0003676	nucleic acid binding	molecular_function
NP1-FUN_000017	GO:0003677	DNA binding	molecular_function
NP1-FUN_000017	GO:0003723	RNA binding	molecular_function
NP1-FUN_000017	GO:0005488	binding	molecular_function
NP1-FUN_000017	GO:0005575	cellular_component	cellular_component
NP1-FUN_000017	GO:0005622	intracellular anatomical structure	cellular_component
NP1-FUN_000017	GO:0005623	obsolete cell	cellular_component
NP1-FUN_000017	GO:0005634	nucleus	cellular_component
NP1-FUN_000017	GO:0005694	chromosome	cellular_component
NP1-FUN_000017	GO:0006139	nucleobase-containing compound metabolic process	biological_process
NP1-FUN_000017	GO:0006259	DNA metabolic process	biological_process
NP1-FUN_000017	GO:0006281	DNA repair	biological_process
NP1-FUN_000017	GO:0006302	double-strand break repair	biological_process
NP1-FUN_000017	GO:0006303	double-strand break repair via nonhomologous end joining	biological_process
NP1-FUN_000017	GO:0006310	DNA recombination	biological_process
NP1-FUN_000017	GO:0006325	chromatin organization	biological_process
NP1-FUN_000017	GO:0006333	NA	NA
NP1-FUN_000017	GO:0006342	NA	NA
NP1-FUN_000017	GO:0006348	NA	NA
NP1-FUN_000017	GO:0006355	regulation of DNA-templated transcription	biological_process
NP1-FUN_000017	GO:0006725	obsolete cellular aromatic compound metabolic process	biological_process
NP1-FUN_000017	GO:0006807	obsolete nitrogen compound metabolic process	biological_process
NP1-FUN_000017	GO:0006950	response to stress	biological_process
NP1-FUN_000017	GO:0006974	DNA damage response	biological_process
NP1-FUN_000017	GO:0006996	organelle organization	biological_process
NP1-FUN_000017	GO:0007530	sex determination	biological_process
NP1-FUN_000017	GO:0007531	mating type determination	biological_process
NP1-FUN_000017	GO:0007533	mating type switching	biological_process
NP1-FUN_000017	GO:0007535	donor selection	biological_process
NP1-FUN_000017	GO:0008104	intracellular protein localization	biological_process
NP1-FUN_000017	GO:0008150	biological_process	biological_process
NP1-FUN_000017	GO:0008152	metabolic process	biological_process
NP1-FUN_000017	GO:0009889	regulation of biosynthetic process	biological_process
NP1-FUN_000017	GO:0009890	negative regulation of biosynthetic process	biological_process
NP1-FUN_000017	GO:0009892	negative regulation of metabolic process	biological_process
NP1-FUN_000017	GO:0009987	cellular process	biological_process
NP1-FUN_000017	GO:0010468	regulation of gene expression	biological_process
NP1-FUN_000017	GO:0010556	regulation of macromolecule biosynthetic process	biological_process
NP1-FUN_000017	GO:0010558	negative regulation of macromolecule biosynthetic process	biological_process
NP1-FUN_000017	GO:0010605	negative regulation of macromolecule metabolic process	biological_process
NP1-FUN_000017	GO:0010629	negative regulation of gene expression	biological_process
NP1-FUN_000017	GO:0016043	cellular component organization	biological_process
NP1-FUN_000017	GO:0016458	obsolete gene silencing	biological_process
NP1-FUN_000017	GO:0019219	regulation of nucleobase-containing compound metabolic process	biological_process
NP1-FUN_000017	GO:0019222	regulation of metabolic process	biological_process
NP1-FUN_000017	GO:0022413	reproductive process in single-celled organism	biological_process
NP1-FUN_000017	GO:0022414	reproductive process	biological_process
NP1-FUN_000017	GO:0030154	cell differentiation	biological_process
NP1-FUN_000017	GO:0031323	obsolete regulation of cellular metabolic process	biological_process
NP1-FUN_000017	GO:0031324	obsolete negative regulation of cellular metabolic process	biological_process
NP1-FUN_000017	GO:0031326	obsolete regulation of cellular biosynthetic process	biological_process
NP1-FUN_000017	GO:0031327	obsolete negative regulation of cellular biosynthetic process	biological_process
NP1-FUN_000017	GO:0031503	protein-containing complex localization	biological_process
NP1-FUN_000017	GO:0031974	membrane-enclosed lumen	cellular_component
NP1-FUN_000017	GO:0031981	nuclear lumen	cellular_component
NP1-FUN_000017	GO:0032200	telomere organization	biological_process
NP1-FUN_000017	GO:0032502	developmental process	biological_process
NP1-FUN_000017	GO:0032505	obsolete reproduction of a single-celled organism	biological_process
NP1-FUN_000017	GO:0032991	protein-containing complex	cellular_component
NP1-FUN_000017	GO:0033036	macromolecule localization	biological_process
NP1-FUN_000017	GO:0033365	protein localization to organelle	biological_process
NP1-FUN_000017	GO:0033554	cellular response to stress	biological_process
NP1-FUN_000017	GO:0034502	protein localization to chromosome	biological_process
NP1-FUN_000017	GO:0034613	NA	NA
NP1-FUN_000017	GO:0034641	obsolete cellular nitrogen compound metabolic process	biological_process
NP1-FUN_000017	GO:0040029	epigenetic regulation of gene expression	biological_process
NP1-FUN_000017	GO:0042162	telomeric DNA binding	molecular_function
NP1-FUN_000017	GO:0042592	homeostatic process	biological_process
NP1-FUN_000017	GO:0043170	macromolecule metabolic process	biological_process
NP1-FUN_000017	GO:0043226	organelle	cellular_component
NP1-FUN_000017	GO:0043227	membrane-bounded organelle	cellular_component
NP1-FUN_000017	GO:0043228	membraneless organelle	cellular_component
NP1-FUN_000017	GO:0043229	intracellular organelle	cellular_component
NP1-FUN_000017	GO:0043231	intracellular membrane-bounded organelle	cellular_component
NP1-FUN_000017	GO:0043232	intracellular membraneless organelle	cellular_component
NP1-FUN_000017	GO:0043233	organelle lumen	cellular_component
NP1-FUN_000017	GO:0043564	Ku70:Ku80 complex	cellular_component
NP1-FUN_000017	GO:0043565	sequence-specific DNA binding	molecular_function
NP1-FUN_000017	GO:0044237	obsolete cellular metabolic process	biological_process
NP1-FUN_000017	GO:0044238	primary metabolic process	biological_process
NP1-FUN_000017	GO:0044260	obsolete cellular macromolecule metabolic process	biological_process
NP1-FUN_000017	GO:0044422	obsolete organelle part	cellular_component
NP1-FUN_000017	GO:0044424	obsolete intracellular part	cellular_component
NP1-FUN_000017	GO:0044427	obsolete chromosomal part	cellular_component
NP1-FUN_000017	GO:0044428	obsolete nuclear part	cellular_component
NP1-FUN_000017	GO:0044446	obsolete intracellular organelle part	cellular_component
NP1-FUN_000017	GO:0044454	obsolete nuclear chromosome part	cellular_component
NP1-FUN_000017	GO:0044464	obsolete cell part	cellular_component
NP1-FUN_000017	GO:0045165	cell fate commitment	biological_process
NP1-FUN_000017	GO:0045814	negative regulation of gene expression, epigenetic	biological_process
NP1-FUN_000017	GO:0045892	negative regulation of DNA-templated transcription	biological_process
NP1-FUN_000017	GO:0045934	negative regulation of nucleobase-containing compound metabolic process	biological_process
NP1-FUN_000017	GO:0046483	obsolete heterocycle metabolic process	biological_process
NP1-FUN_000017	GO:0048519	negative regulation of biological process	biological_process
NP1-FUN_000017	GO:0048523	negative regulation of cellular process	biological_process
NP1-FUN_000017	GO:0048869	cellular developmental process	biological_process
NP1-FUN_000017	GO:0050789	regulation of biological process	biological_process
NP1-FUN_000017	GO:0050794	regulation of cellular process	biological_process
NP1-FUN_000017	GO:0050896	response to stimulus	biological_process
NP1-FUN_000017	GO:0051171	obsolete regulation of nitrogen compound metabolic process	biological_process
NP1-FUN_000017	GO:0051172	obsolete negative regulation of nitrogen compound metabolic process	biological_process
NP1-FUN_000017	GO:0051179	localization	biological_process
NP1-FUN_000017	GO:0051234	establishment of localization	biological_process
NP1-FUN_000017	GO:0051252	regulation of RNA metabolic process	biological_process
NP1-FUN_000017	GO:0051253	negative regulation of RNA metabolic process	biological_process
NP1-FUN_000017	GO:0051276	chromosome organization	biological_process
NP1-FUN_000017	GO:0051641	cellular localization	biological_process
NP1-FUN_000017	GO:0051716	cellular response to stimulus	biological_process
NP1-FUN_000017	GO:0060249	anatomical structure homeostasis	biological_process
NP1-FUN_000017	GO:0060255	regulation of macromolecule metabolic process	biological_process
NP1-FUN_000017	GO:0065007	biological regulation	biological_process
NP1-FUN_000017	GO:0065008	regulation of biological quality	biological_process
NP1-FUN_000017	GO:0070013	intracellular organelle lumen	cellular_component
NP1-FUN_000017	GO:0070727	obsolete cellular macromolecule localization	biological_process
NP1-FUN_000017	GO:0071704	obsolete organic substance metabolic process	biological_process
NP1-FUN_000017	GO:0071840	cellular component organization or biogenesis	biological_process
NP1-FUN_000017	GO:0080090	regulation of primary metabolic process	biological_process
NP1-FUN_000017	GO:0090304	nucleic acid metabolic process	biological_process
NP1-FUN_000017	GO:0097159	obsolete organic cyclic compound binding	molecular_function
NP1-FUN_000017	GO:0097695	establishment of protein-containing complex localization to telomere	biological_process
NP1-FUN_000017	GO:0098687	chromosomal region	cellular_component
NP1-FUN_000017	GO:1901360	obsolete organic cyclic compound metabolic process	biological_process
NP1-FUN_000017	GO:1901363	heterocyclic compound binding	molecular_function
NP1-FUN_000017	GO:1902679	negative regulation of RNA biosynthetic process	biological_process
NP1-FUN_000017	GO:1903506	obsolete regulation of nucleic acid-templated transcription	biological_process
NP1-FUN_000017	GO:1903507	obsolete negative regulation of nucleic acid-templated transcription	biological_process
NP1-FUN_000017	GO:2000112	obsolete regulation of cellular macromolecule biosynthetic process	biological_process
NP1-FUN_000017	GO:2000113	obsolete negative regulation of cellular macromolecule biosynthetic process	biological_process
NP1-FUN_000017	GO:2001141	regulation of RNA biosynthetic process	biological_process
NP1-FUN_000018	GO:0000003	obsolete reproduction	biological_process
NP1-FUN_000018	GO:0000228	nuclear chromosome	cellular_component
NP1-FUN_000018	GO:0000723	telomere maintenance	biological_process
NP1-FUN_000018	GO:0000724	double-strand break repair via homologous recombination	biological_process
NP1-FUN_000018	GO:0000725	recombinational repair	biological_process
NP1-FUN_000018	GO:0000726	obsolete non-recombinational repair	biological_process
NP1-FUN_000018	GO:0000781	chromosome, telomeric region	cellular_component
NP1-FUN_000018	GO:0000784	NA	NA
NP1-FUN_000018	GO:0003006	developmental process involved in reproduction	biological_process
NP1-FUN_000018	GO:0003674	molecular_function	molecular_function
NP1-FUN_000018	GO:0003676	nucleic acid binding	molecular_function
NP1-FUN_000018	GO:0003677	DNA binding	molecular_function
NP1-FUN_000018	GO:0003723	RNA binding	molecular_function
NP1-FUN_000018	GO:0005488	binding	molecular_function
NP1-FUN_000018	GO:0005575	cellular_component	cellular_component
NP1-FUN_000018	GO:0005622	intracellular anatomical structure	cellular_component
NP1-FUN_000018	GO:0005623	obsolete cell	cellular_component
NP1-FUN_000018	GO:0005634	nucleus	cellular_component
NP1-FUN_000018	GO:0005694	chromosome	cellular_component
NP1-FUN_000018	GO:0006139	nucleobase-containing compound metabolic process	biological_process
NP1-FUN_000018	GO:0006259	DNA metabolic process	biological_process
NP1-FUN_000018	GO:0006281	DNA repair	biological_process
NP1-FUN_000018	GO:0006302	double-strand break repair	biological_process
NP1-FUN_000018	GO:0006303	double-strand break repair via nonhomologous end joining	biological_process
NP1-FUN_000018	GO:0006310	DNA recombination	biological_process
NP1-FUN_000018	GO:0006325	chromatin organization	biological_process
NP1-FUN_000018	GO:0006333	NA	NA
NP1-FUN_000018	GO:0006342	NA	NA
NP1-FUN_000018	GO:0006348	NA	NA
NP1-FUN_000018	GO:0006355	regulation of DNA-templated transcription	biological_process
NP1-FUN_000018	GO:0006725	obsolete cellular aromatic compound metabolic process	biological_process
NP1-FUN_000018	GO:0006807	obsolete nitrogen compound metabolic process	biological_process
NP1-FUN_000018	GO:0006950	response to stress	biological_process
NP1-FUN_000018	GO:0006974	DNA damage response	biological_process
NP1-FUN_000018	GO:0006996	organelle organization	biological_process
NP1-FUN_000018	GO:0007530	sex determination	biological_process
NP1-FUN_000018	GO:0007531	mating type determination	biological_process
NP1-FUN_000018	GO:0007533	mating type switching	biological_process
NP1-FUN_000018	GO:0007535	donor selection	biological_process
NP1-FUN_000018	GO:0008104	intracellular protein localization	biological_process
NP1-FUN_000018	GO:0008150	biological_process	biological_process
NP1-FUN_000018	GO:0008152	metabolic process	biological_process
NP1-FUN_000018	GO:0009889	regulation of biosynthetic process	biological_process
NP1-FUN_000018	GO:0009890	negative regulation of biosynthetic process	biological_process
NP1-FUN_000018	GO:0009892	negative regulation of metabolic process	biological_process
NP1-FUN_000018	GO:0009987	cellular process	biological_process
NP1-FUN_000018	GO:0010468	regulation of gene expression	biological_process
NP1-FUN_000018	GO:0010556	regulation of macromolecule biosynthetic process	biological_process
NP1-FUN_000018	GO:0010558	negative regulation of macromolecule biosynthetic process	biological_process
NP1-FUN_000018	GO:0010605	negative regulation of macromolecule metabolic process	biological_process
NP1-FUN_000018	GO:0010629	negative regulation of gene expression	biological_process
NP1-FUN_000018	GO:0016043	cellular component organization	biological_process
NP1-FUN_000018	GO:0016458	obsolete gene silencing	biological_process
NP1-FUN_000018	GO:0019219	regulation of nucleobase-containing compound metabolic process	biological_process
NP1-FUN_000018	GO:0019222	regulation of metabolic process	biological_process
NP1-FUN_000018	GO:0022413	reproductive process in single-celled organism	biological_process
NP1-FUN_000018	GO:0022414	reproductive process	biological_process
NP1-FUN_000018	GO:0030154	cell differentiation	biological_process
NP1-FUN_000018	GO:0031323	obsolete regulation of cellular metabolic process	biological_process
NP1-FUN_000018	GO:0031324	obsolete negative regulation of cellular metabolic process	biological_process
NP1-FUN_000018	GO:0031326	obsolete regulation of cellular biosynthetic process	biological_process
NP1-FUN_000018	GO:0031327	obsolete negative regulation of cellular biosynthetic process	biological_process
NP1-FUN_000018	GO:0031503	protein-containing complex localization	biological_process
NP1-FUN_000018	GO:0031974	membrane-enclosed lumen	cellular_component
NP1-FUN_000018	GO:0031981	nuclear lumen	cellular_component
NP1-FUN_000018	GO:0032200	telomere organization	biological_process
NP1-FUN_000018	GO:0032502	developmental process	biological_process
NP1-FUN_000018	GO:0032505	obsolete reproduction of a single-celled organism	biological_process
NP1-FUN_000018	GO:0032991	protein-containing complex	cellular_component
NP1-FUN_000018	GO:0033036	macromolecule localization	biological_process
NP1-FUN_000018	GO:0033365	protein localization to organelle	biological_process
NP1-FUN_000018	GO:0033554	cellular response to stress	biological_process
NP1-FUN_000018	GO:0034502	protein localization to chromosome	biological_process
NP1-FUN_000018	GO:0034613	NA	NA
NP1-FUN_000018	GO:0034641	obsolete cellular nitrogen compound metabolic process	biological_process
NP1-FUN_000018	GO:0040029	epigenetic regulation of gene expression	biological_process
NP1-FUN_000018	GO:0042162	telomeric DNA binding	molecular_function
NP1-FUN_000018	GO:0042592	homeostatic process	biological_process
NP1-FUN_000018	GO:0043170	macromolecule metabolic process	biological_process
NP1-FUN_000018	GO:0043226	organelle	cellular_component
NP1-FUN_000018	GO:0043227	membrane-bounded organelle	cellular_component
NP1-FUN_000018	GO:0043228	membraneless organelle	cellular_component
NP1-FUN_000018	GO:0043229	intracellular organelle	cellular_component
NP1-FUN_000018	GO:0043231	intracellular membrane-bounded organelle	cellular_component
NP1-FUN_000018	GO:0043232	intracellular membraneless organelle	cellular_component
NP1-FUN_000018	GO:0043233	organelle lumen	cellular_component
NP1-FUN_000018	GO:0043564	Ku70:Ku80 complex	cellular_component
NP1-FUN_000018	GO:0043565	sequence-specific DNA binding	molecular_function
NP1-FUN_000018	GO:0044237	obsolete cellular metabolic process	biological_process
NP1-FUN_000018	GO:0044238	primary metabolic process	biological_process
NP1-FUN_000018	GO:0044260	obsolete cellular macromolecule metabolic process	biological_process
NP1-FUN_000018	GO:0044422	obsolete organelle part	cellular_component
NP1-FUN_000018	GO:0044424	obsolete intracellular part	cellular_component
NP1-FUN_000018	GO:0044427	obsolete chromosomal part	cellular_component
NP1-FUN_000018	GO:0044428	obsolete nuclear part	cellular_component
NP1-FUN_000018	GO:0044446	obsolete intracellular organelle part	cellular_component
NP1-FUN_000018	GO:0044454	obsolete nuclear chromosome part	cellular_component
NP1-FUN_000018	GO:0044464	obsolete cell part	cellular_component
NP1-FUN_000018	GO:0045165	cell fate commitment	biological_process
NP1-FUN_000018	GO:0045814	negative regulation of gene expression, epigenetic	biological_process
NP1-FUN_000018	GO:0045892	negative regulation of DNA-templated transcription	biological_process
NP1-FUN_000018	GO:0045934	negative regulation of nucleobase-containing compound metabolic process	biological_process
NP1-FUN_000018	GO:0046483	obsolete heterocycle metabolic process	biological_process
NP1-FUN_000018	GO:0048519	negative regulation of biological process	biological_process
NP1-FUN_000018	GO:0048523	negative regulation of cellular process	biological_process
NP1-FUN_000018	GO:0048869	cellular developmental process	biological_process
NP1-FUN_000018	GO:0050789	regulation of biological process	biological_process
NP1-FUN_000018	GO:0050794	regulation of cellular process	biological_process
NP1-FUN_000018	GO:0050896	response to stimulus	biological_process
NP1-FUN_000018	GO:0051171	obsolete regulation of nitrogen compound metabolic process	biological_process
NP1-FUN_000018	GO:0051172	obsolete negative regulation of nitrogen compound metabolic process	biological_process
NP1-FUN_000018	GO:0051179	localization	biological_process
NP1-FUN_000018	GO:0051234	establishment of localization	biological_process
NP1-FUN_000018	GO:0051252	regulation of RNA metabolic process	biological_process
NP1-FUN_000018	GO:0051253	negative regulation of RNA metabolic process	biological_process
NP1-FUN_000018	GO:0051276	chromosome organization	biological_process
NP1-FUN_000018	GO:0051641	cellular localization	biological_process
NP1-FUN_000018	GO:0051716	cellular response to stimulus	biological_process
NP1-FUN_000018	GO:0060249	anatomical structure homeostasis	biological_process
NP1-FUN_000018	GO:0060255	regulation of macromolecule metabolic process	biological_process
NP1-FUN_000018	GO:0065007	biological regulation	biological_process
NP1-FUN_000018	GO:0065008	regulation of biological quality	biological_process
NP1-FUN_000018	GO:0070013	intracellular organelle lumen	cellular_component
NP1-FUN_000018	GO:0070727	obsolete cellular macromolecule localization	biological_process
NP1-FUN_000018	GO:0071704	obsolete organic substance metabolic process	biological_process
NP1-FUN_000018	GO:0071840	cellular component organization or biogenesis	biological_process
NP1-FUN_000018	GO:0080090	regulation of primary metabolic process	biological_process
NP1-FUN_000018	GO:0090304	nucleic acid metabolic process	biological_process
NP1-FUN_000018	GO:0097159	obsolete organic cyclic compound binding	molecular_function
NP1-FUN_000018	GO:0097695	establishment of protein-containing complex localization to telomere	biological_process
NP1-FUN_000018	GO:0098687	chromosomal region	cellular_component
NP1-FUN_000018	GO:1901360	obsolete organic cyclic compound metabolic process	biological_process
NP1-FUN_000018	GO:1901363	heterocyclic compound binding	molecular_function
NP1-FUN_000018	GO:1902679	negative regulation of RNA biosynthetic process	biological_process
NP1-FUN_000018	GO:1903506	obsolete regulation of nucleic acid-templated transcription	biological_process
NP1-FUN_000018	GO:1903507	obsolete negative regulation of nucleic acid-templated transcription	biological_process
NP1-FUN_000018	GO:2000112	obsolete regulation of cellular macromolecule biosynthetic process	biological_process
NP1-FUN_000018	GO:2000113	obsolete negative regulation of cellular macromolecule biosynthetic process	biological_process
NP1-FUN_000018	GO:2001141	regulation of RNA biosynthetic process	biological_process
NP1-FUN_000019	GO:0000003	obsolete reproduction	biological_process
NP1-FUN_000019	GO:0000149	SNARE binding	molecular_function
NP1-FUN_000019	GO:0000322	storage vacuole	cellular_component
NP1-FUN_000019	GO:0000323	lytic vacuole	cellular_component
NP1-FUN_000019	GO:0000324	NP1-FUNgal-type vacuole	cellular_component
NP1-FUN_000019	GO:0000329	NP1-FUNgal-type vacuole membrane	cellular_component
NP1-FUN_000019	GO:0003674	molecular_function	molecular_function
NP1-FUN_000019	GO:0005484	SNAP receptor activity	molecular_function
NP1-FUN_000019	GO:0005488	binding	molecular_function
NP1-FUN_000019	GO:0005515	protein binding	molecular_function
NP1-FUN_000019	GO:0005543	phospholipid binding	molecular_function
NP1-FUN_000019	GO:0005575	cellular_component	cellular_component
NP1-FUN_000019	GO:0005622	intracellular anatomical structure	cellular_component
NP1-FUN_000019	GO:0005623	obsolete cell	cellular_component
NP1-FUN_000019	GO:0005737	cytoplasm	cellular_component
NP1-FUN_000019	GO:0005768	endosome	cellular_component
NP1-FUN_000019	GO:0005770	late endosome	cellular_component
NP1-FUN_000019	GO:0005773	vacuole	cellular_component
NP1-FUN_000019	GO:0005774	vacuolar membrane	cellular_component
NP1-FUN_000019	GO:0006810	transport	biological_process
NP1-FUN_000019	GO:0006886	intracellular protein transport	biological_process
NP1-FUN_000019	GO:0006892	post-Golgi vesicle-mediated transport	biological_process
NP1-FUN_000019	GO:0006896	Golgi to vacuole transport	biological_process
NP1-FUN_000019	GO:0006906	vesicle fusion	biological_process
NP1-FUN_000019	GO:0006996	organelle organization	biological_process
NP1-FUN_000019	GO:0007033	vacuole organization	biological_process
NP1-FUN_000019	GO:0007034	vacuolar transport	biological_process
NP1-FUN_000019	GO:0007049	cell cycle	biological_process
NP1-FUN_000019	GO:0008104	intracellular protein localization	biological_process
NP1-FUN_000019	GO:0008150	biological_process	biological_process
NP1-FUN_000019	GO:0008289	lipid binding	molecular_function
NP1-FUN_000019	GO:0009987	cellular process	biological_process
NP1-FUN_000019	GO:0012505	endomembrane system	cellular_component
NP1-FUN_000019	GO:0015031	protein transport	biological_process
NP1-FUN_000019	GO:0015833	peptide transport	biological_process
NP1-FUN_000019	GO:0016020	membrane	cellular_component
NP1-FUN_000019	GO:0016021	NA	NA
NP1-FUN_000019	GO:0016043	cellular component organization	biological_process
NP1-FUN_000019	GO:0016050	vesicle organization	biological_process
NP1-FUN_000019	GO:0016192	vesicle-mediated transport	biological_process
NP1-FUN_000019	GO:0022406	membrane docking	biological_process
NP1-FUN_000019	GO:0022414	reproductive process	biological_process
NP1-FUN_000019	GO:0031090	organelle membrane	cellular_component
NP1-FUN_000019	GO:0031201	SNARE complex	cellular_component
NP1-FUN_000019	GO:0031224	obsolete intrinsic component of membrane	cellular_component
NP1-FUN_000019	GO:0031410	cytoplasmic vesicle	cellular_component
NP1-FUN_000019	GO:0031982	vesicle	cellular_component
NP1-FUN_000019	GO:0032991	protein-containing complex	cellular_component
NP1-FUN_000019	GO:0033036	macromolecule localization	biological_process
NP1-FUN_000019	GO:0034613	NA	NA
NP1-FUN_000019	GO:0035091	phosphatidylinositol binding	molecular_function
NP1-FUN_000019	GO:0042886	obsolete amide transport	biological_process
NP1-FUN_000019	GO:0043167	ion binding	molecular_function
NP1-FUN_000019	GO:0043168	anion binding	molecular_function
NP1-FUN_000019	GO:0043226	organelle	cellular_component
NP1-FUN_000019	GO:0043227	membrane-bounded organelle	cellular_component
NP1-FUN_000019	GO:0043229	intracellular organelle	cellular_component
NP1-FUN_000019	GO:0043231	intracellular membrane-bounded organelle	cellular_component
NP1-FUN_000019	GO:0044422	obsolete organelle part	cellular_component
NP1-FUN_000019	GO:0044424	obsolete intracellular part	cellular_component
NP1-FUN_000019	GO:0044425	obsolete membrane part	cellular_component
NP1-FUN_000019	GO:0044437	obsolete vacuolar part	cellular_component
NP1-FUN_000019	GO:0044444	obsolete cytoplasmic part	cellular_component
NP1-FUN_000019	GO:0044446	obsolete intracellular organelle part	cellular_component
NP1-FUN_000019	GO:0044464	obsolete cell part	cellular_component
NP1-FUN_000019	GO:0045184	establishment of protein localization	biological_process
NP1-FUN_000019	GO:0046907	intracellular transport	biological_process
NP1-FUN_000019	GO:0048193	Golgi vesicle transport	biological_process
NP1-FUN_000019	GO:0048278	vesicle docking	biological_process
NP1-FUN_000019	GO:0048284	organelle fusion	biological_process
NP1-FUN_000019	GO:0051179	localization	biological_process
NP1-FUN_000019	GO:0051234	establishment of localization	biological_process
NP1-FUN_000019	GO:0051321	meiotic cell cycle	biological_process
NP1-FUN_000019	GO:0051640	organelle localization	biological_process
NP1-FUN_000019	GO:0051641	cellular localization	biological_process
NP1-FUN_000019	GO:0051649	establishment of localization in cell	biological_process
NP1-FUN_000019	GO:0061024	membrane organization	biological_process
NP1-FUN_000019	GO:0061025	membrane fusion	biological_process
NP1-FUN_000019	GO:0070727	obsolete cellular macromolecule localization	biological_process
NP1-FUN_000019	GO:0071702	obsolete organic substance transport	biological_process
NP1-FUN_000019	GO:0071705	nitrogen compound transport	biological_process
NP1-FUN_000019	GO:0071840	cellular component organization or biogenesis	biological_process
NP1-FUN_000019	GO:0090174	organelle membrane fusion	biological_process
NP1-FUN_000019	GO:0097576	vacuole fusion	biological_process
NP1-FUN_000019	GO:0097708	intracellular vesicle	cellular_component
NP1-FUN_000019	GO:0098588	bounding membrane of organelle	cellular_component
NP1-FUN_000019	GO:0098796	membrane protein complex	cellular_component
NP1-FUN_000019	GO:0098805	NA	NA
NP1-FUN_000019	GO:0098852	lytic vacuole membrane	cellular_component
NP1-FUN_000019	GO:0140056	organelle localization by membrane tethering	biological_process
NP1-FUN_000020	GO:0000188	obsolete inactivation of MAPK activity	biological_process
NP1-FUN_000020	GO:0001403	invasive growth in response to glucose limitation	biological_process
NP1-FUN_000020	GO:0001932	regulation of protein phosphorylation	biological_process
NP1-FUN_000020	GO:0001933	negative regulation of protein phosphorylation	biological_process
NP1-FUN_000020	GO:0003674	molecular_function	molecular_function
NP1-FUN_000020	GO:0003824	catalytic activity	molecular_function
NP1-FUN_000020	GO:0004721	phosphoprotein phosphatase activity	molecular_function
NP1-FUN_000020	GO:0004725	protein tyrosine phosphatase activity	molecular_function
NP1-FUN_000020	GO:0005575	cellular_component	cellular_component
NP1-FUN_000020	GO:0005622	intracellular anatomical structure	cellular_component
NP1-FUN_000020	GO:0005623	obsolete cell	cellular_component
NP1-FUN_000020	GO:0005737	cytoplasm	cellular_component
NP1-FUN_000020	GO:0005739	mitochondrion	cellular_component
NP1-FUN_000020	GO:0006464	NA	NA
NP1-FUN_000020	GO:0006469	negative regulation of protein kinase activity	biological_process
NP1-FUN_000020	GO:0006470	protein dephosphorylation	biological_process
NP1-FUN_000020	GO:0006793	phosphorus metabolic process	biological_process
NP1-FUN_000020	GO:0006796	phosphate-containing compound metabolic process	biological_process
NP1-FUN_000020	GO:0006807	obsolete nitrogen compound metabolic process	biological_process
NP1-FUN_000020	GO:0006950	response to stress	biological_process
NP1-FUN_000020	GO:0006970	response to osmotic stress	biological_process
NP1-FUN_000020	GO:0007124	pseudohyphal growth	biological_process
NP1-FUN_000020	GO:0007346	regulation of mitotic cell cycle	biological_process
NP1-FUN_000020	GO:0008150	biological_process	biological_process
NP1-FUN_000020	GO:0008152	metabolic process	biological_process
NP1-FUN_000020	GO:0009628	response to abiotic stimulus	biological_process
NP1-FUN_000020	GO:0009892	negative regulation of metabolic process	biological_process
NP1-FUN_000020	GO:0009966	regulation of signal transduction	biological_process
NP1-FUN_000020	GO:0009968	negative regulation of signal transduction	biological_process
NP1-FUN_000020	GO:0009987	cellular process	biological_process
NP1-FUN_000020	GO:0010389	regulation of G2/M transition of mitotic cell cycle	biological_process
NP1-FUN_000020	GO:0010563	negative regulation of phosphorus metabolic process	biological_process
NP1-FUN_000020	GO:0010564	regulation of cell cycle process	biological_process
NP1-FUN_000020	GO:0010605	negative regulation of macromolecule metabolic process	biological_process
NP1-FUN_000020	GO:0010646	regulation of cell communication	biological_process
NP1-FUN_000020	GO:0010648	negative regulation of cell communication	biological_process
NP1-FUN_000020	GO:0010948	negative regulation of cell cycle process	biological_process
NP1-FUN_000020	GO:0010972	negative regulation of G2/M transition of mitotic cell cycle	biological_process
NP1-FUN_000020	GO:0016049	cell growth	biological_process
NP1-FUN_000020	GO:0016311	dephosphorylation	biological_process
NP1-FUN_000020	GO:0016787	hydrolase activity	molecular_function
NP1-FUN_000020	GO:0016788	hydrolase activity, acting on ester bonds	molecular_function
NP1-FUN_000020	GO:0016791	phosphatase activity	molecular_function
NP1-FUN_000020	GO:0019220	obsolete regulation of phosphate metabolic process	biological_process
NP1-FUN_000020	GO:0019222	regulation of metabolic process	biological_process
NP1-FUN_000020	GO:0019538	protein metabolic process	biological_process
NP1-FUN_000020	GO:0023051	regulation of signaling	biological_process
NP1-FUN_000020	GO:0023057	negative regulation of signaling	biological_process
NP1-FUN_000020	GO:0030447	filamentous growth	biological_process
NP1-FUN_000020	GO:0031323	obsolete regulation of cellular metabolic process	biological_process
NP1-FUN_000020	GO:0031324	obsolete negative regulation of cellular metabolic process	biological_process
NP1-FUN_000020	GO:0031399	regulation of protein modification process	biological_process
NP1-FUN_000020	GO:0031400	negative regulation of protein modification process	biological_process
NP1-FUN_000020	GO:0032268	NA	NA
NP1-FUN_000020	GO:0032269	NA	NA
NP1-FUN_000020	GO:0032872	regulation of stress-activated MAPK cascade	biological_process
NP1-FUN_000020	GO:0032873	negative regulation of stress-activated MAPK cascade	biological_process
NP1-FUN_000020	GO:0033549	MAP kinase phosphatase activity	molecular_function
NP1-FUN_000020	GO:0033550	MAP kinase tyrosine phosphatase activity	molecular_function
NP1-FUN_000020	GO:0033554	cellular response to stress	biological_process
NP1-FUN_000020	GO:0033673	negative regulation of kinase activity	biological_process
NP1-FUN_000020	GO:0035335	peptidyl-tyrosine dephosphorylation	biological_process
NP1-FUN_000020	GO:0036211	protein modification process	biological_process
NP1-FUN_000020	GO:0036267	invasive filamentous growth	biological_process
NP1-FUN_000020	GO:0040007	growth	biological_process
NP1-FUN_000020	GO:0042325	regulation of phosphorylation	biological_process
NP1-FUN_000020	GO:0042326	negative regulation of phosphorylation	biological_process
NP1-FUN_000020	GO:0042578	phosphoric ester hydrolase activity	molecular_function
NP1-FUN_000020	GO:0043086	negative regulation of catalytic activity	biological_process
NP1-FUN_000020	GO:0043170	macromolecule metabolic process	biological_process
NP1-FUN_000020	GO:0043226	organelle	cellular_component
NP1-FUN_000020	GO:0043227	membrane-bounded organelle	cellular_component
NP1-FUN_000020	GO:0043229	intracellular organelle	cellular_component
NP1-FUN_000020	GO:0043231	intracellular membrane-bounded organelle	cellular_component
NP1-FUN_000020	GO:0043405	regulation of MAP kinase activity	biological_process
NP1-FUN_000020	GO:0043407	negative regulation of MAP kinase activity	biological_process
NP1-FUN_000020	GO:0043408	regulation of MAPK cascade	biological_process
NP1-FUN_000020	GO:0043409	negative regulation of MAPK cascade	biological_process
NP1-FUN_000020	GO:0043412	macromolecule modification	biological_process
NP1-FUN_000020	GO:0043549	regulation of kinase activity	biological_process
NP1-FUN_000020	GO:0044092	negative regulation of molecular NP1-FUNction	biological_process
NP1-FUN_000020	GO:0044182	filamentous growth of a population of unicellular organisms	biological_process
NP1-FUN_000020	GO:0044237	obsolete cellular metabolic process	biological_process
NP1-FUN_000020	GO:0044238	primary metabolic process	biological_process
NP1-FUN_000020	GO:0044260	obsolete cellular macromolecule metabolic process	biological_process
NP1-FUN_000020	GO:0044267	NA	NA
NP1-FUN_000020	GO:0044424	obsolete intracellular part	cellular_component
NP1-FUN_000020	GO:0044444	obsolete cytoplasmic part	cellular_component
NP1-FUN_000020	GO:0044464	obsolete cell part	cellular_component
NP1-FUN_000020	GO:0045786	negative regulation of cell cycle	biological_process
NP1-FUN_000020	GO:0045859	regulation of protein kinase activity	biological_process
NP1-FUN_000020	GO:0045930	negative regulation of mitotic cell cycle	biological_process
NP1-FUN_000020	GO:0045936	negative regulation of phosphate metabolic process	biological_process
NP1-FUN_000020	GO:0048519	negative regulation of biological process	biological_process
NP1-FUN_000020	GO:0048523	negative regulation of cellular process	biological_process
NP1-FUN_000020	GO:0048583	regulation of response to stimulus	biological_process
NP1-FUN_000020	GO:0048585	negative regulation of response to stimulus	biological_process
NP1-FUN_000020	GO:0050789	regulation of biological process	biological_process
NP1-FUN_000020	GO:0050790	regulation of catalytic activity	biological_process
NP1-FUN_000020	GO:0050794	regulation of cellular process	biological_process
NP1-FUN_000020	GO:0050896	response to stimulus	biological_process
NP1-FUN_000020	GO:0051171	obsolete regulation of nitrogen compound metabolic process	biological_process
NP1-FUN_000020	GO:0051172	obsolete negative regulation of nitrogen compound metabolic process	biological_process
NP1-FUN_000020	GO:0051174	regulation of phosphorus metabolic process	biological_process
NP1-FUN_000020	GO:0051246	regulation of protein metabolic process	biological_process
NP1-FUN_000020	GO:0051248	negative regulation of protein metabolic process	biological_process
NP1-FUN_000020	GO:0051338	regulation of transferase activity	biological_process
NP1-FUN_000020	GO:0051348	obsolete negative regulation of transferase activity	biological_process
NP1-FUN_000020	GO:0051716	cellular response to stimulus	biological_process
NP1-FUN_000020	GO:0051726	regulation of cell cycle	biological_process
NP1-FUN_000020	GO:0060255	regulation of macromolecule metabolic process	biological_process
NP1-FUN_000020	GO:0065007	biological regulation	biological_process
NP1-FUN_000020	GO:0065009	regulation of molecular NP1-FUNction	biological_process
NP1-FUN_000020	GO:0070302	regulation of stress-activated protein kinase signaling cascade	biological_process
NP1-FUN_000020	GO:0070303	negative regulation of stress-activated protein kinase signaling cascade	biological_process
NP1-FUN_000020	GO:0070783	growth of unicellular organism as a thread of attached cells	biological_process
NP1-FUN_000020	GO:0071214	cellular response to abiotic stimulus	biological_process
NP1-FUN_000020	GO:0071470	cellular response to osmotic stress	biological_process
NP1-FUN_000020	GO:0071704	obsolete organic substance metabolic process	biological_process
NP1-FUN_000020	GO:0071900	regulation of protein serine/threonine kinase activity	biological_process
NP1-FUN_000020	GO:0071901	negative regulation of protein serine/threonine kinase activity	biological_process
NP1-FUN_000020	GO:0080090	regulation of primary metabolic process	biological_process
NP1-FUN_000020	GO:0080134	regulation of response to stress	biological_process
NP1-FUN_000020	GO:0080135	regulation of cellular response to stress	biological_process
NP1-FUN_000020	GO:0104004	cellular response to environmental stimulus	biological_process
NP1-FUN_000020	GO:0140096	catalytic activity, acting on a protein	molecular_function
NP1-FUN_000020	GO:1901564	obsolete organonitrogen compound metabolic process	biological_process
NP1-FUN_000020	GO:1901987	regulation of cell cycle phase transition	biological_process
NP1-FUN_000020	GO:1901988	negative regulation of cell cycle phase transition	biological_process
NP1-FUN_000020	GO:1901990	regulation of mitotic cell cycle phase transition	biological_process
NP1-FUN_000020	GO:1901991	negative regulation of mitotic cell cycle phase transition	biological_process
NP1-FUN_000020	GO:1902531	regulation of intracellular signal transduction	biological_process
NP1-FUN_000020	GO:1902532	negative regulation of intracellular signal transduction	biological_process
NP1-FUN_000020	GO:1902749	regulation of cell cycle G2/M phase transition	biological_process
NP1-FUN_000020	GO:1902750	negative regulation of cell cycle G2/M phase transition	biological_process
NP1-FUN_000020	GO:1990264	peptidyl-tyrosine dephosphorylation involved in inactivation of protein kinase activity	biological_process
NP1-FUN_000024	GO:0000151	ubiquitin ligase complex	cellular_component
NP1-FUN_000024	GO:0003674	molecular_function	molecular_function
NP1-FUN_000024	GO:0005488	binding	molecular_function
NP1-FUN_000024	GO:0005515	protein binding	molecular_function
NP1-FUN_000024	GO:0005575	cellular_component	cellular_component
NP1-FUN_000024	GO:0005622	intracellular anatomical structure	cellular_component
NP1-FUN_000024	GO:0005623	obsolete cell	cellular_component
NP1-FUN_000024	GO:0006464	NA	NA
NP1-FUN_000024	GO:0006508	proteolysis	biological_process
NP1-FUN_000024	GO:0006511	ubiquitin-dependent protein catabolic process	biological_process
NP1-FUN_000024	GO:0006807	obsolete nitrogen compound metabolic process	biological_process
NP1-FUN_000024	GO:0008150	biological_process	biological_process
NP1-FUN_000024	GO:0008152	metabolic process	biological_process
NP1-FUN_000024	GO:0009056	catabolic process	biological_process
NP1-FUN_000024	GO:0009057	macromolecule catabolic process	biological_process
NP1-FUN_000024	GO:0009987	cellular process	biological_process
NP1-FUN_000024	GO:0010498	proteasomal protein catabolic process	biological_process
NP1-FUN_000024	GO:0019005	SCF ubiquitin ligase complex	cellular_component
NP1-FUN_000024	GO:0019538	protein metabolic process	biological_process
NP1-FUN_000024	GO:0019941	modification-dependent protein catabolic process	biological_process
NP1-FUN_000024	GO:0030163	protein catabolic process	biological_process
NP1-FUN_000024	GO:0030674	protein-macromolecule adaptor activity	molecular_function
NP1-FUN_000024	GO:0031146	SCF-dependent proteasomal ubiquitin-dependent protein catabolic process	biological_process
NP1-FUN_000024	GO:0031461	cullin-RING ubiquitin ligase complex	cellular_component
NP1-FUN_000024	GO:0032991	protein-containing complex	cellular_component
NP1-FUN_000024	GO:0036211	protein modification process	biological_process
NP1-FUN_000024	GO:0043161	proteasome-mediated ubiquitin-dependent protein catabolic process	biological_process
NP1-FUN_000024	GO:0043170	macromolecule metabolic process	biological_process
NP1-FUN_000024	GO:0043412	macromolecule modification	biological_process
NP1-FUN_000024	GO:0043632	modification-dependent macromolecule catabolic process	biological_process
NP1-FUN_000024	GO:0044237	obsolete cellular metabolic process	biological_process
NP1-FUN_000024	GO:0044238	primary metabolic process	biological_process
NP1-FUN_000024	GO:0044248	obsolete cellular catabolic process	biological_process
NP1-FUN_000024	GO:0044257	NA	NA
NP1-FUN_000024	GO:0044260	obsolete cellular macromolecule metabolic process	biological_process
NP1-FUN_000024	GO:0044265	obsolete cellular macromolecule catabolic process	biological_process
NP1-FUN_000024	GO:0044267	NA	NA
NP1-FUN_000024	GO:0044424	obsolete intracellular part	cellular_component
NP1-FUN_000024	GO:0044464	obsolete cell part	cellular_component
NP1-FUN_000024	GO:0051603	obsolete proteolysis involved in protein catabolic process	biological_process
NP1-FUN_000024	GO:0060090	molecular adaptor activity	molecular_function
NP1-FUN_000024	GO:0070647	protein modification by small protein conjugation or removal	biological_process
NP1-FUN_000024	GO:0071704	obsolete organic substance metabolic process	biological_process
NP1-FUN_000024	GO:1901564	obsolete organonitrogen compound metabolic process	biological_process
NP1-FUN_000024	GO:1901565	obsolete organonitrogen compound catabolic process	biological_process
NP1-FUN_000024	GO:1901575	obsolete organic substance catabolic process	biological_process
NP1-FUN_000024	GO:1902494	catalytic complex	cellular_component
NP1-FUN_000024	GO:1990234	transferase complex	cellular_component
NP1-FUN_000026	GO:0000246	Delta24(24-1) sterol reductase activity	molecular_function
NP1-FUN_000026	GO:0003674	molecular_function	molecular_function
NP1-FUN_000026	GO:0003824	catalytic activity	molecular_function
NP1-FUN_000026	GO:0005575	cellular_component	cellular_component
NP1-FUN_000026	GO:0005622	intracellular anatomical structure	cellular_component
NP1-FUN_000026	GO:0005623	obsolete cell	cellular_component
NP1-FUN_000026	GO:0005737	cytoplasm	cellular_component
NP1-FUN_000026	GO:0005783	endoplasmic reticulum	cellular_component
NP1-FUN_000026	GO:0005789	endoplasmic reticulum membrane	cellular_component
NP1-FUN_000026	GO:0006066	alcohol metabolic process	biological_process
NP1-FUN_000026	GO:0006629	lipid metabolic process	biological_process
NP1-FUN_000026	GO:0006694	steroid biosynthetic process	biological_process
NP1-FUN_000026	GO:0006696	ergosterol biosynthetic process	biological_process
NP1-FUN_000026	GO:0008150	biological_process	biological_process
NP1-FUN_000026	GO:0008152	metabolic process	biological_process
NP1-FUN_000026	GO:0008202	steroid metabolic process	biological_process
NP1-FUN_000026	GO:0008204	ergosterol metabolic process	biological_process
NP1-FUN_000026	GO:0008610	lipid biosynthetic process	biological_process
NP1-FUN_000026	GO:0009058	biosynthetic process	biological_process
NP1-FUN_000026	GO:0009987	cellular process	biological_process
NP1-FUN_000026	GO:0012505	endomembrane system	cellular_component
NP1-FUN_000026	GO:0016020	membrane	cellular_component
NP1-FUN_000026	GO:0016021	NA	NA
NP1-FUN_000026	GO:0016125	sterol metabolic process	biological_process
NP1-FUN_000026	GO:0016126	sterol biosynthetic process	biological_process
NP1-FUN_000026	GO:0016128	obsolete phytosteroid metabolic process	biological_process
NP1-FUN_000026	GO:0016129	phytosteroid biosynthetic process	biological_process
NP1-FUN_000026	GO:0016491	oxidoreductase activity	molecular_function
NP1-FUN_000026	GO:0016627	oxidoreductase activity, acting on the CH-CH group of donors	molecular_function
NP1-FUN_000026	GO:0016628	oxidoreductase activity, acting on the CH-CH group of donors, NAD or NADP as acceptor	molecular_function
NP1-FUN_000026	GO:0030176	obsolete integral component of endoplasmic reticulum membrane	cellular_component
NP1-FUN_000026	GO:0031224	obsolete intrinsic component of membrane	cellular_component
NP1-FUN_000026	GO:0031227	obsolete intrinsic component of endoplasmic reticulum membrane	cellular_component
NP1-FUN_000026	GO:0031984	organelle subcompartment	cellular_component
NP1-FUN_000026	GO:0042175	nuclear outer membrane-endoplasmic reticulum membrane network	cellular_component
NP1-FUN_000026	GO:0043226	organelle	cellular_component
NP1-FUN_000026	GO:0043227	membrane-bounded organelle	cellular_component
NP1-FUN_000026	GO:0043229	intracellular organelle	cellular_component
NP1-FUN_000026	GO:0043231	intracellular membrane-bounded organelle	cellular_component
NP1-FUN_000026	GO:0044107	obsolete cellular alcohol metabolic process	biological_process
NP1-FUN_000026	GO:0044108	obsolete cellular alcohol biosynthetic process	biological_process
NP1-FUN_000026	GO:0044237	obsolete cellular metabolic process	biological_process
NP1-FUN_000026	GO:0044238	primary metabolic process	biological_process
NP1-FUN_000026	GO:0044249	obsolete cellular biosynthetic process	biological_process
NP1-FUN_000026	GO:0044255	obsolete cellular lipid metabolic process	biological_process
NP1-FUN_000026	GO:0044281	small molecule metabolic process	biological_process
NP1-FUN_000026	GO:0044283	small molecule biosynthetic process	biological_process
NP1-FUN_000026	GO:0044422	obsolete organelle part	cellular_component
NP1-FUN_000026	GO:0044424	obsolete intracellular part	cellular_component
NP1-FUN_000026	GO:0044425	obsolete membrane part	cellular_component
NP1-FUN_000026	GO:0044432	obsolete endoplasmic reticulum part	cellular_component
NP1-FUN_000026	GO:0044444	obsolete cytoplasmic part	cellular_component
NP1-FUN_000026	GO:0044446	obsolete intracellular organelle part	cellular_component
NP1-FUN_000026	GO:0044464	obsolete cell part	cellular_component
NP1-FUN_000026	GO:0046165	alcohol biosynthetic process	biological_process
NP1-FUN_000026	GO:0055114	obsolete oxidation-reduction process	biological_process
NP1-FUN_000026	GO:0071704	obsolete organic substance metabolic process	biological_process
NP1-FUN_000026	GO:0097384	obsolete cellular lipid biosynthetic process	biological_process
NP1-FUN_000026	GO:0098827	endoplasmic reticulum subcompartment	cellular_component
NP1-FUN_000026	GO:1901360	obsolete organic cyclic compound metabolic process	biological_process
NP1-FUN_000026	GO:1901362	obsolete organic cyclic compound biosynthetic process	biological_process
NP1-FUN_000026	GO:1901576	obsolete organic substance biosynthetic process	biological_process
NP1-FUN_000026	GO:1901615	obsolete organic hydroxy compound metabolic process	biological_process
NP1-FUN_000026	GO:1901617	obsolete organic hydroxy compound biosynthetic process	biological_process
NP1-FUN_000026	GO:1902652	secondary alcohol metabolic process	biological_process
NP1-FUN_000026	GO:1902653	secondary alcohol biosynthetic process	biological_process
NP1-FUN_000033	GO:0003674	molecular_function	molecular_function
NP1-FUN_000033	GO:0003824	catalytic activity	molecular_function
NP1-FUN_000033	GO:0003870	5-aminolevulinate synthase activity	molecular_function
NP1-FUN_000033	GO:0005575	cellular_component	cellular_component
NP1-FUN_000033	GO:0005622	intracellular anatomical structure	cellular_component
NP1-FUN_000033	GO:0005623	obsolete cell	cellular_component
NP1-FUN_000033	GO:0005737	cytoplasm	cellular_component
NP1-FUN_000033	GO:0005739	mitochondrion	cellular_component
NP1-FUN_000033	GO:0005759	mitochondrial matrix	cellular_component
NP1-FUN_000033	GO:0006725	obsolete cellular aromatic compound metabolic process	biological_process
NP1-FUN_000033	GO:0006778	porphyrin-containing compound metabolic process	biological_process
NP1-FUN_000033	GO:0006779	porphyrin-containing compound biosynthetic process	biological_process
NP1-FUN_000033	GO:0006783	heme biosynthetic process	biological_process
NP1-FUN_000033	GO:0006807	obsolete nitrogen compound metabolic process	biological_process
NP1-FUN_000033	GO:0008150	biological_process	biological_process
NP1-FUN_000033	GO:0008152	metabolic process	biological_process
NP1-FUN_000033	GO:0008483	transaminase activity	molecular_function
NP1-FUN_000033	GO:0009058	biosynthetic process	biological_process
NP1-FUN_000033	GO:0009987	cellular process	biological_process
NP1-FUN_000033	GO:0016410	N-acyltransferase activity	molecular_function
NP1-FUN_000033	GO:0016740	transferase activity	molecular_function
NP1-FUN_000033	GO:0016746	acyltransferase activity	molecular_function
NP1-FUN_000033	GO:0016747	acyltransferase activity, transferring groups other than amino-acyl groups	molecular_function
NP1-FUN_000033	GO:0016748	succinyltransferase activity	molecular_function
NP1-FUN_000033	GO:0016749	N-succinyltransferase activity	molecular_function
NP1-FUN_000033	GO:0016769	transferase activity, transferring nitrogenous groups	molecular_function
NP1-FUN_000033	GO:0018130	obsolete heterocycle biosynthetic process	biological_process
NP1-FUN_000033	GO:0019438	obsolete aromatic compound biosynthetic process	biological_process
NP1-FUN_000033	GO:0031974	membrane-enclosed lumen	cellular_component
NP1-FUN_000033	GO:0033013	tetrapyrrole metabolic process	biological_process
NP1-FUN_000033	GO:0033014	tetrapyrrole biosynthetic process	biological_process
NP1-FUN_000033	GO:0034641	obsolete cellular nitrogen compound metabolic process	biological_process
NP1-FUN_000033	GO:0042168	heme metabolic process	biological_process
NP1-FUN_000033	GO:0042440	pigment metabolic process	biological_process
NP1-FUN_000033	GO:0043226	organelle	cellular_component
NP1-FUN_000033	GO:0043227	membrane-bounded organelle	cellular_component
NP1-FUN_000033	GO:0043229	intracellular organelle	cellular_component
NP1-FUN_000033	GO:0043231	intracellular membrane-bounded organelle	cellular_component
NP1-FUN_000033	GO:0043233	organelle lumen	cellular_component
NP1-FUN_000033	GO:0044237	obsolete cellular metabolic process	biological_process
NP1-FUN_000033	GO:0044249	obsolete cellular biosynthetic process	biological_process
NP1-FUN_000033	GO:0044271	obsolete cellular nitrogen compound biosynthetic process	biological_process
NP1-FUN_000033	GO:0044422	obsolete organelle part	cellular_component
NP1-FUN_000033	GO:0044424	obsolete intracellular part	cellular_component
NP1-FUN_000033	GO:0044429	obsolete mitochondrial part	cellular_component
NP1-FUN_000033	GO:0044444	obsolete cytoplasmic part	cellular_component
NP1-FUN_000033	GO:0044446	obsolete intracellular organelle part	cellular_component
NP1-FUN_000033	GO:0044464	obsolete cell part	cellular_component
NP1-FUN_000033	GO:0046148	pigment biosynthetic process	biological_process
NP1-FUN_000033	GO:0046483	obsolete heterocycle metabolic process	biological_process
NP1-FUN_000033	GO:0051186	obsolete cofactor metabolic process	biological_process
NP1-FUN_000033	GO:0051188	obsolete cofactor biosynthetic process	biological_process
NP1-FUN_000033	GO:0070013	intracellular organelle lumen	cellular_component
NP1-FUN_000033	GO:0071704	obsolete organic substance metabolic process	biological_process
NP1-FUN_000033	GO:1901360	obsolete organic cyclic compound metabolic process	biological_process
NP1-FUN_000033	GO:1901362	obsolete organic cyclic compound biosynthetic process	biological_process
NP1-FUN_000033	GO:1901564	obsolete organonitrogen compound metabolic process	biological_process
NP1-FUN_000033	GO:1901566	obsolete organonitrogen compound biosynthetic process	biological_process
NP1-FUN_000033	GO:1901576	obsolete organic substance biosynthetic process	biological_process
NP1-FUN_000036	GO:0003674	molecular_function	molecular_function
NP1-FUN_000036	GO:0003824	catalytic activity	molecular_function
NP1-FUN_000036	GO:0004655	porphobilinogen synthase activity	molecular_function
NP1-FUN_000036	GO:0005488	binding	molecular_function
NP1-FUN_000036	GO:0005575	cellular_component	cellular_component
NP1-FUN_000036	GO:0005622	intracellular anatomical structure	cellular_component
NP1-FUN_000036	GO:0005623	obsolete cell	cellular_component
NP1-FUN_000036	GO:0005634	nucleus	cellular_component
NP1-FUN_000036	GO:0005737	cytoplasm	cellular_component
NP1-FUN_000036	GO:0005829	cytosol	cellular_component
NP1-FUN_000036	GO:0006725	obsolete cellular aromatic compound metabolic process	biological_process
NP1-FUN_000036	GO:0006778	porphyrin-containing compound metabolic process	biological_process
NP1-FUN_000036	GO:0006779	porphyrin-containing compound biosynthetic process	biological_process
NP1-FUN_000036	GO:0006783	heme biosynthetic process	biological_process
NP1-FUN_000036	GO:0006807	obsolete nitrogen compound metabolic process	biological_process
NP1-FUN_000036	GO:0008150	biological_process	biological_process
NP1-FUN_000036	GO:0008152	metabolic process	biological_process
NP1-FUN_000036	GO:0008270	zinc ion binding	molecular_function
NP1-FUN_000036	GO:0009058	biosynthetic process	biological_process
NP1-FUN_000036	GO:0009987	cellular process	biological_process
NP1-FUN_000036	GO:0016829	lyase activity	molecular_function
NP1-FUN_000036	GO:0016835	carbon-oxygen lyase activity	molecular_function
NP1-FUN_000036	GO:0016836	hydro-lyase activity	molecular_function
NP1-FUN_000036	GO:0018130	obsolete heterocycle biosynthetic process	biological_process
NP1-FUN_000036	GO:0019438	obsolete aromatic compound biosynthetic process	biological_process
NP1-FUN_000036	GO:0033013	tetrapyrrole metabolic process	biological_process
NP1-FUN_000036	GO:0033014	tetrapyrrole biosynthetic process	biological_process
NP1-FUN_000036	GO:0034641	obsolete cellular nitrogen compound metabolic process	biological_process
NP1-FUN_000036	GO:0042168	heme metabolic process	biological_process
NP1-FUN_000036	GO:0042440	pigment metabolic process	biological_process
NP1-FUN_000036	GO:0043167	ion binding	molecular_function
NP1-FUN_000036	GO:0043169	cation binding	molecular_function
NP1-FUN_000036	GO:0043226	organelle	cellular_component
NP1-FUN_000036	GO:0043227	membrane-bounded organelle	cellular_component
NP1-FUN_000036	GO:0043229	intracellular organelle	cellular_component
NP1-FUN_000036	GO:0043231	intracellular membrane-bounded organelle	cellular_component
NP1-FUN_000036	GO:0044237	obsolete cellular metabolic process	biological_process
NP1-FUN_000036	GO:0044249	obsolete cellular biosynthetic process	biological_process
NP1-FUN_000036	GO:0044271	obsolete cellular nitrogen compound biosynthetic process	biological_process
NP1-FUN_000036	GO:0044424	obsolete intracellular part	cellular_component
NP1-FUN_000036	GO:0044444	obsolete cytoplasmic part	cellular_component
NP1-FUN_000036	GO:0044464	obsolete cell part	cellular_component
NP1-FUN_000036	GO:0046148	pigment biosynthetic process	biological_process
NP1-FUN_000036	GO:0046483	obsolete heterocycle metabolic process	biological_process
NP1-FUN_000036	GO:0046872	metal ion binding	molecular_function
NP1-FUN_000036	GO:0046914	transition metal ion binding	molecular_function
NP1-FUN_000036	GO:0051186	obsolete cofactor metabolic process	biological_process
NP1-FUN_000036	GO:0051188	obsolete cofactor biosynthetic process	biological_process
NP1-FUN_000036	GO:0071704	obsolete organic substance metabolic process	biological_process
NP1-FUN_000036	GO:1901360	obsolete organic cyclic compound metabolic process	biological_process
NP1-FUN_000036	GO:1901362	obsolete organic cyclic compound biosynthetic process	biological_process
NP1-FUN_000036	GO:1901564	obsolete organonitrogen compound metabolic process	biological_process
NP1-FUN_000036	GO:1901566	obsolete organonitrogen compound biosynthetic process	biological_process
NP1-FUN_000036	GO:1901576	obsolete organic substance biosynthetic process	biological_process
NP1-FUN_000044	GO:0005575	cellular_component	cellular_component
NP1-FUN_000044	GO:0005622	intracellular anatomical structure	cellular_component
NP1-FUN_000044	GO:0005623	obsolete cell	cellular_component
NP1-FUN_000044	GO:0005737	cytoplasm	cellular_component
NP1-FUN_000044	GO:0005794	Golgi apparatus	cellular_component
NP1-FUN_000044	GO:0005798	Golgi-associated vesicle	cellular_component
NP1-FUN_000044	GO:0006810	transport	biological_process
NP1-FUN_000044	GO:0006886	intracellular protein transport	biological_process
NP1-FUN_000044	GO:0006888	endoplasmic reticulum to Golgi vesicle-mediated transport	biological_process
NP1-FUN_000044	GO:0006890	retrograde vesicle-mediated transport, Golgi to endoplasmic reticulum	biological_process
NP1-FUN_000044	GO:0008104	intracellular protein localization	biological_process
NP1-FUN_000044	GO:0008150	biological_process	biological_process
NP1-FUN_000044	GO:0012505	endomembrane system	cellular_component
NP1-FUN_000044	GO:0012506	vesicle membrane	cellular_component
NP1-FUN_000044	GO:0015031	protein transport	biological_process
NP1-FUN_000044	GO:0015833	peptide transport	biological_process
NP1-FUN_000044	GO:0016020	membrane	cellular_component
NP1-FUN_000044	GO:0016192	vesicle-mediated transport	biological_process
NP1-FUN_000044	GO:0030117	membrane coat	cellular_component
NP1-FUN_000044	GO:0030120	vesicle coat	cellular_component
NP1-FUN_000044	GO:0030126	COPI vesicle coat	cellular_component
NP1-FUN_000044	GO:0030135	coated vesicle	cellular_component
NP1-FUN_000044	GO:0030137	COPI-coated vesicle	cellular_component
NP1-FUN_000044	GO:0030659	cytoplasmic vesicle membrane	cellular_component
NP1-FUN_000044	GO:0030660	Golgi-associated vesicle membrane	cellular_component
NP1-FUN_000044	GO:0030662	coated vesicle membrane	cellular_component
NP1-FUN_000044	GO:0030663	COPI-coated vesicle membrane	cellular_component
NP1-FUN_000044	GO:0031090	organelle membrane	cellular_component
NP1-FUN_000044	GO:0031410	cytoplasmic vesicle	cellular_component
NP1-FUN_000044	GO:0031982	vesicle	cellular_component
NP1-FUN_000044	GO:0032991	protein-containing complex	cellular_component
NP1-FUN_000044	GO:0033036	macromolecule localization	biological_process
NP1-FUN_000044	GO:0034613	NA	NA
NP1-FUN_000044	GO:0042886	obsolete amide transport	biological_process
NP1-FUN_000044	GO:0043226	organelle	cellular_component
NP1-FUN_000044	GO:0043227	membrane-bounded organelle	cellular_component
NP1-FUN_000044	GO:0043229	intracellular organelle	cellular_component
NP1-FUN_000044	GO:0043231	intracellular membrane-bounded organelle	cellular_component
NP1-FUN_000044	GO:0044422	obsolete organelle part	cellular_component
NP1-FUN_000044	GO:0044424	obsolete intracellular part	cellular_component
NP1-FUN_000044	GO:0044425	obsolete membrane part	cellular_component
NP1-FUN_000044	GO:0044431	obsolete Golgi apparatus part	cellular_component
NP1-FUN_000044	GO:0044433	obsolete cytoplasmic vesicle part	cellular_component
NP1-FUN_000044	GO:0044444	obsolete cytoplasmic part	cellular_component
NP1-FUN_000044	GO:0044446	obsolete intracellular organelle part	cellular_component
NP1-FUN_000044	GO:0044464	obsolete cell part	cellular_component
NP1-FUN_000044	GO:0045184	establishment of protein localization	biological_process
NP1-FUN_000044	GO:0046907	intracellular transport	biological_process
NP1-FUN_000044	GO:0048193	Golgi vesicle transport	biological_process
NP1-FUN_000044	GO:0048475	coated membrane	cellular_component
NP1-FUN_000044	GO:0051179	localization	biological_process
NP1-FUN_000044	GO:0051234	establishment of localization	biological_process
NP1-FUN_000044	GO:0051641	cellular localization	biological_process
NP1-FUN_000044	GO:0051649	establishment of localization in cell	biological_process
NP1-FUN_000044	GO:0070727	obsolete cellular macromolecule localization	biological_process
NP1-FUN_000044	GO:0071702	obsolete organic substance transport	biological_process
NP1-FUN_000044	GO:0071705	nitrogen compound transport	biological_process
NP1-FUN_000044	GO:0097708	intracellular vesicle	cellular_component
NP1-FUN_000044	GO:0098588	bounding membrane of organelle	cellular_component
NP1-FUN_000044	GO:0098796	membrane protein complex	cellular_component
NP1-FUN_000044	GO:0098805	NA	NA
NP1-FUN_000045	GO:0003674	molecular_function	molecular_function
NP1-FUN_000045	GO:0003779	actin binding	molecular_function
NP1-FUN_000045	GO:0005488	binding	molecular_function
NP1-FUN_000045	GO:0005515	protein binding	molecular_function
NP1-FUN_000045	GO:0005575	cellular_component	cellular_component
NP1-FUN_000045	GO:0005622	intracellular anatomical structure	cellular_component
NP1-FUN_000045	GO:0005623	obsolete cell	cellular_component
NP1-FUN_000045	GO:0005737	cytoplasm	cellular_component
NP1-FUN_000045	GO:0006139	nucleobase-containing compound metabolic process	biological_process
NP1-FUN_000045	GO:0006355	regulation of DNA-templated transcription	biological_process
NP1-FUN_000045	GO:0006357	regulation of transcription by RNA polymerase II	biological_process
NP1-FUN_000045	GO:0006457	protein folding	biological_process
NP1-FUN_000045	GO:0006725	obsolete cellular aromatic compound metabolic process	biological_process
NP1-FUN_000045	GO:0006807	obsolete nitrogen compound metabolic process	biological_process
NP1-FUN_000045	GO:0007329	obsolete positive regulation of transcription from RNA polymerase II promoter by pheromones	biological_process
NP1-FUN_000045	GO:0008092	cytoskeletal protein binding	molecular_function
NP1-FUN_000045	GO:0008150	biological_process	biological_process
NP1-FUN_000045	GO:0008152	metabolic process	biological_process
NP1-FUN_000045	GO:0008616	tRNA queuosine(34) biosynthetic process	biological_process
NP1-FUN_000045	GO:0009058	biosynthetic process	biological_process
NP1-FUN_000045	GO:0009116	nucleoside metabolic process	biological_process
NP1-FUN_000045	GO:0009119	ribonucleoside metabolic process	biological_process
NP1-FUN_000045	GO:0009163	nucleoside biosynthetic process	biological_process
NP1-FUN_000045	GO:0009371	obsolete positive regulation of transcription by pheromones	biological_process
NP1-FUN_000045	GO:0009373	obsolete regulation of transcription by pheromones	biological_process
NP1-FUN_000045	GO:0009889	regulation of biosynthetic process	biological_process
NP1-FUN_000045	GO:0009891	positive regulation of biosynthetic process	biological_process
NP1-FUN_000045	GO:0009893	positive regulation of metabolic process	biological_process
NP1-FUN_000045	GO:0009987	cellular process	biological_process
NP1-FUN_000045	GO:0010033	obsolete response to organic substance	biological_process
NP1-FUN_000045	GO:0010468	regulation of gene expression	biological_process
NP1-FUN_000045	GO:0010556	regulation of macromolecule biosynthetic process	biological_process
NP1-FUN_000045	GO:0010557	positive regulation of macromolecule biosynthetic process	biological_process
NP1-FUN_000045	GO:0010604	positive regulation of macromolecule metabolic process	biological_process
NP1-FUN_000045	GO:0010628	positive regulation of gene expression	biological_process
NP1-FUN_000045	GO:0018130	obsolete heterocycle biosynthetic process	biological_process
NP1-FUN_000045	GO:0019219	regulation of nucleobase-containing compound metabolic process	biological_process
NP1-FUN_000045	GO:0019222	regulation of metabolic process	biological_process
NP1-FUN_000045	GO:0019236	response to pheromone	biological_process
NP1-FUN_000045	GO:0019438	obsolete aromatic compound biosynthetic process	biological_process
NP1-FUN_000045	GO:0031323	obsolete regulation of cellular metabolic process	biological_process
NP1-FUN_000045	GO:0031325	obsolete positive regulation of cellular metabolic process	biological_process
NP1-FUN_000045	GO:0031326	obsolete regulation of cellular biosynthetic process	biological_process
NP1-FUN_000045	GO:0031328	obsolete positive regulation of cellular biosynthetic process	biological_process
NP1-FUN_000045	GO:0031683	G-protein beta/gamma-subunit complex binding	molecular_function
NP1-FUN_000045	GO:0034404	nucleobase-containing small molecule biosynthetic process	biological_process
NP1-FUN_000045	GO:0034641	obsolete cellular nitrogen compound metabolic process	biological_process
NP1-FUN_000045	GO:0034654	nucleobase-containing compound biosynthetic process	biological_process
NP1-FUN_000045	GO:0042221	response to chemical	biological_process
NP1-FUN_000045	GO:0042455	ribonucleoside biosynthetic process	biological_process
NP1-FUN_000045	GO:0044237	obsolete cellular metabolic process	biological_process
NP1-FUN_000045	GO:0044238	primary metabolic process	biological_process
NP1-FUN_000045	GO:0044249	obsolete cellular biosynthetic process	biological_process
NP1-FUN_000045	GO:0044271	obsolete cellular nitrogen compound biosynthetic process	biological_process
NP1-FUN_000045	GO:0044281	small molecule metabolic process	biological_process
NP1-FUN_000045	GO:0044283	small molecule biosynthetic process	biological_process
NP1-FUN_000045	GO:0044424	obsolete intracellular part	cellular_component
NP1-FUN_000045	GO:0044464	obsolete cell part	cellular_component
NP1-FUN_000045	GO:0044877	protein-containing complex binding	molecular_function
NP1-FUN_000045	GO:0045893	positive regulation of DNA-templated transcription	biological_process
NP1-FUN_000045	GO:0045935	obsolete positive regulation of nucleobase-containing compound metabolic process	biological_process
NP1-FUN_000045	GO:0045944	positive regulation of transcription by RNA polymerase II	biological_process
NP1-FUN_000045	GO:0046019	obsolete regulation of transcription from RNA polymerase II promoter by pheromones	biological_process
NP1-FUN_000045	GO:0046116	obsolete queuosine metabolic process	biological_process
NP1-FUN_000045	GO:0046483	obsolete heterocycle metabolic process	biological_process
NP1-FUN_000045	GO:0048518	positive regulation of biological process	biological_process
NP1-FUN_000045	GO:0048522	positive regulation of cellular process	biological_process
NP1-FUN_000045	GO:0050789	regulation of biological process	biological_process
NP1-FUN_000045	GO:0050794	regulation of cellular process	biological_process
NP1-FUN_000045	GO:0050896	response to stimulus	biological_process
NP1-FUN_000045	GO:0051171	obsolete regulation of nitrogen compound metabolic process	biological_process
NP1-FUN_000045	GO:0051173	obsolete positive regulation of nitrogen compound metabolic process	biological_process
NP1-FUN_000045	GO:0051252	regulation of RNA metabolic process	biological_process
NP1-FUN_000045	GO:0051254	positive regulation of RNA metabolic process	biological_process
NP1-FUN_000045	GO:0051716	cellular response to stimulus	biological_process
NP1-FUN_000045	GO:0055086	nucleobase-containing small molecule metabolic process	biological_process
NP1-FUN_000045	GO:0060255	regulation of macromolecule metabolic process	biological_process
NP1-FUN_000045	GO:0065007	biological regulation	biological_process
NP1-FUN_000045	GO:0070887	cellular response to chemical stimulus	biological_process
NP1-FUN_000045	GO:0071310	obsolete cellular response to organic substance	biological_process
NP1-FUN_000045	GO:0071444	cellular response to pheromone	biological_process
NP1-FUN_000045	GO:0071704	obsolete organic substance metabolic process	biological_process
NP1-FUN_000045	GO:0080090	regulation of primary metabolic process	biological_process
NP1-FUN_000045	GO:1901135	carbohydrate derivative metabolic process	biological_process
NP1-FUN_000045	GO:1901137	carbohydrate derivative biosynthetic process	biological_process
NP1-FUN_000045	GO:1901360	obsolete organic cyclic compound metabolic process	biological_process
NP1-FUN_000045	GO:1901362	obsolete organic cyclic compound biosynthetic process	biological_process
NP1-FUN_000045	GO:1901522	obsolete positive regulation of transcription from RNA polymerase II promoter involved in cellular response to chemical stimulus	biological_process
NP1-FUN_000045	GO:1901564	obsolete organonitrogen compound metabolic process	biological_process
NP1-FUN_000045	GO:1901566	obsolete organonitrogen compound biosynthetic process	biological_process
NP1-FUN_000045	GO:1901576	obsolete organic substance biosynthetic process	biological_process
NP1-FUN_000045	GO:1901657	obsolete glycosyl compound metabolic process	biological_process
NP1-FUN_000045	GO:1901659	glycosyl compound biosynthetic process	biological_process
NP1-FUN_000045	GO:1902680	positive regulation of RNA biosynthetic process	biological_process
NP1-FUN_000045	GO:1903506	obsolete regulation of nucleic acid-templated transcription	biological_process
NP1-FUN_000045	GO:1903508	obsolete positive regulation of nucleic acid-templated transcription	biological_process
NP1-FUN_000045	GO:2000112	obsolete regulation of cellular macromolecule biosynthetic process	biological_process
NP1-FUN_000045	GO:2001141	regulation of RNA biosynthetic process	biological_process
NP1-FUN_000047	GO:0000003	obsolete reproduction	biological_process
NP1-FUN_000047	GO:0000045	autophagosome assembly	biological_process
NP1-FUN_000047	GO:0000280	nuclear division	biological_process
NP1-FUN_000047	GO:0000407	phagophore assembly site	cellular_component
NP1-FUN_000047	GO:0000775	chromosome, centromeric region	cellular_component
NP1-FUN_000047	GO:0000776	kinetochore	cellular_component
NP1-FUN_000047	GO:0000777	NA	NA
NP1-FUN_000047	GO:0000779	condensed chromosome, centromeric region	cellular_component
NP1-FUN_000047	GO:0000793	condensed chromosome	cellular_component
NP1-FUN_000047	GO:0002097	tRNA wobble base modification	biological_process
NP1-FUN_000047	GO:0002098	tRNA wobble uridine modification	biological_process
NP1-FUN_000047	GO:0003674	molecular_function	molecular_function
NP1-FUN_000047	GO:0003824	catalytic activity	molecular_function
NP1-FUN_000047	GO:0004672	protein kinase activity	molecular_function
NP1-FUN_000047	GO:0004674	protein serine/threonine kinase activity	molecular_function
NP1-FUN_000047	GO:0004713	protein tyrosine kinase activity	molecular_function
NP1-FUN_000047	GO:0005575	cellular_component	cellular_component
NP1-FUN_000047	GO:0005622	intracellular anatomical structure	cellular_component
NP1-FUN_000047	GO:0005623	obsolete cell	cellular_component
NP1-FUN_000047	GO:0005634	nucleus	cellular_component
NP1-FUN_000047	GO:0005694	chromosome	cellular_component
NP1-FUN_000047	GO:0005737	cytoplasm	cellular_component
NP1-FUN_000047	GO:0005794	Golgi apparatus	cellular_component
NP1-FUN_000047	GO:0005815	microtubule organizing center	cellular_component
NP1-FUN_000047	GO:0005816	spindle pole body	cellular_component
NP1-FUN_000047	GO:0005829	cytosol	cellular_component
NP1-FUN_000047	GO:0005856	cytoskeleton	cellular_component
NP1-FUN_000047	GO:0005886	plasma membrane	cellular_component
NP1-FUN_000047	GO:0005933	cellular bud	cellular_component
NP1-FUN_000047	GO:0005934	cellular bud tip	cellular_component
NP1-FUN_000047	GO:0005935	cellular bud neck	cellular_component
NP1-FUN_000047	GO:0006139	nucleobase-containing compound metabolic process	biological_process
NP1-FUN_000047	GO:0006259	DNA metabolic process	biological_process
NP1-FUN_000047	GO:0006281	DNA repair	biological_process
NP1-FUN_000047	GO:0006396	RNA processing	biological_process
NP1-FUN_000047	GO:0006399	tRNA metabolic process	biological_process
NP1-FUN_000047	GO:0006400	tRNA modification	biological_process
NP1-FUN_000047	GO:0006464	NA	NA
NP1-FUN_000047	GO:0006468	protein phosphorylation	biological_process
NP1-FUN_000047	GO:0006725	obsolete cellular aromatic compound metabolic process	biological_process
NP1-FUN_000047	GO:0006793	phosphorus metabolic process	biological_process
NP1-FUN_000047	GO:0006796	phosphate-containing compound metabolic process	biological_process
NP1-FUN_000047	GO:0006807	obsolete nitrogen compound metabolic process	biological_process
NP1-FUN_000047	GO:0006810	transport	biological_process
NP1-FUN_000047	GO:0006906	vesicle fusion	biological_process
NP1-FUN_000047	GO:0006914	autophagy	biological_process
NP1-FUN_000047	GO:0006950	response to stress	biological_process
NP1-FUN_000047	GO:0006974	DNA damage response	biological_process
NP1-FUN_000047	GO:0006996	organelle organization	biological_process
NP1-FUN_000047	GO:0007033	vacuole organization	biological_process
NP1-FUN_000047	GO:0007049	cell cycle	biological_process
NP1-FUN_000047	GO:0007059	chromosome segregation	biological_process
NP1-FUN_000047	GO:0007127	meiosis I	biological_process
NP1-FUN_000047	GO:0008033	tRNA processing	biological_process
NP1-FUN_000047	GO:0008150	biological_process	biological_process
NP1-FUN_000047	GO:0008152	metabolic process	biological_process
NP1-FUN_000047	GO:0008360	regulation of cell shape	biological_process
NP1-FUN_000047	GO:0008608	attachment of spindle microtubules to kinetochore	biological_process
NP1-FUN_000047	GO:0009056	catabolic process	biological_process
NP1-FUN_000047	GO:0009451	RNA modification	biological_process
NP1-FUN_000047	GO:0009987	cellular process	biological_process
NP1-FUN_000047	GO:0010467	gene expression	biological_process
NP1-FUN_000047	GO:0012505	endomembrane system	cellular_component
NP1-FUN_000047	GO:0015630	microtubule cytoskeleton	cellular_component
NP1-FUN_000047	GO:0016020	membrane	cellular_component
NP1-FUN_000047	GO:0016043	cellular component organization	biological_process
NP1-FUN_000047	GO:0016050	vesicle organization	biological_process
NP1-FUN_000047	GO:0016070	RNA metabolic process	biological_process
NP1-FUN_000047	GO:0016192	vesicle-mediated transport	biological_process
NP1-FUN_000047	GO:0016236	macroautophagy	biological_process
NP1-FUN_000047	GO:0016301	kinase activity	molecular_function
NP1-FUN_000047	GO:0016310	phosphorylation	biological_process
NP1-FUN_000047	GO:0016740	transferase activity	molecular_function
NP1-FUN_000047	GO:0016772	transferase activity, transferring phosphorus-containing groups	molecular_function
NP1-FUN_000047	GO:0016773	phosphotransferase activity, alcohol group as acceptor	molecular_function
NP1-FUN_000047	GO:0018105	peptidyl-serine phosphorylation	biological_process
NP1-FUN_000047	GO:0018108	peptidyl-tyrosine phosphorylation	biological_process
NP1-FUN_000047	GO:0018193	peptidyl-amino acid modification	biological_process
NP1-FUN_000047	GO:0018209	peptidyl-serine modification	biological_process
NP1-FUN_000047	GO:0018212	peptidyl-tyrosine modification	biological_process
NP1-FUN_000047	GO:0019538	protein metabolic process	biological_process
NP1-FUN_000047	GO:0022402	cell cycle process	biological_process
NP1-FUN_000047	GO:0022414	reproductive process	biological_process
NP1-FUN_000047	GO:0022603	regulation of anatomical structure morphogenesis	biological_process
NP1-FUN_000047	GO:0022604	regulation of cell morphogenesis	biological_process
NP1-FUN_000047	GO:0022607	cellular component assembly	biological_process
NP1-FUN_000047	GO:0022613	ribonucleoprotein complex biogenesis	biological_process
NP1-FUN_000047	GO:0030100	regulation of endocytosis	biological_process
NP1-FUN_000047	GO:0030242	autophagy of peroxisome	biological_process
NP1-FUN_000047	GO:0030427	site of polarized growth	cellular_component
NP1-FUN_000047	GO:0032386	regulation of intracellular transport	biological_process
NP1-FUN_000047	GO:0032879	regulation of localization	biological_process
NP1-FUN_000047	GO:0032880	regulation of protein localization	biological_process
NP1-FUN_000047	GO:0032991	protein-containing complex	cellular_component
NP1-FUN_000047	GO:0033551	monopolin complex	cellular_component
NP1-FUN_000047	GO:0033554	cellular response to stress	biological_process
NP1-FUN_000047	GO:0034470	obsolete ncRNA processing	biological_process
NP1-FUN_000047	GO:0034641	obsolete cellular nitrogen compound metabolic process	biological_process
NP1-FUN_000047	GO:0034660	obsolete ncRNA metabolic process	biological_process
NP1-FUN_000047	GO:0036211	protein modification process	biological_process
NP1-FUN_000047	GO:0038083	peptidyl-tyrosine autophosphorylation	biological_process
NP1-FUN_000047	GO:0042254	ribosome biogenesis	biological_process
NP1-FUN_000047	GO:0042273	ribosomal large subunit biogenesis	biological_process
NP1-FUN_000047	GO:0042274	ribosomal small subunit biogenesis	biological_process
NP1-FUN_000047	GO:0043170	macromolecule metabolic process	biological_process
NP1-FUN_000047	GO:0043226	organelle	cellular_component
NP1-FUN_000047	GO:0043227	membrane-bounded organelle	cellular_component
NP1-FUN_000047	GO:0043228	membraneless organelle	cellular_component
NP1-FUN_000047	GO:0043229	intracellular organelle	cellular_component
NP1-FUN_000047	GO:0043231	intracellular membrane-bounded organelle	cellular_component
NP1-FUN_000047	GO:0043232	intracellular membraneless organelle	cellular_component
NP1-FUN_000047	GO:0043412	macromolecule modification	biological_process
NP1-FUN_000047	GO:0044085	cellular component biogenesis	biological_process
NP1-FUN_000047	GO:0044237	obsolete cellular metabolic process	biological_process
NP1-FUN_000047	GO:0044238	primary metabolic process	biological_process
NP1-FUN_000047	GO:0044248	obsolete cellular catabolic process	biological_process
NP1-FUN_000047	GO:0044260	obsolete cellular macromolecule metabolic process	biological_process
NP1-FUN_000047	GO:0044267	NA	NA
NP1-FUN_000047	GO:0044422	obsolete organelle part	cellular_component
NP1-FUN_000047	GO:0044424	obsolete intracellular part	cellular_component
NP1-FUN_000047	GO:0044427	obsolete chromosomal part	cellular_component
NP1-FUN_000047	GO:0044430	obsolete cytoskeletal part	cellular_component
NP1-FUN_000047	GO:0044444	obsolete cytoplasmic part	cellular_component
NP1-FUN_000047	GO:0044446	obsolete intracellular organelle part	cellular_component
NP1-FUN_000047	GO:0044464	obsolete cell part	cellular_component
NP1-FUN_000047	GO:0045132	meiotic chromosome segregation	biological_process
NP1-FUN_000047	GO:0045143	homologous chromosome segregation	biological_process
NP1-FUN_000047	GO:0045807	positive regulation of endocytosis	biological_process
NP1-FUN_000047	GO:0046483	obsolete heterocycle metabolic process	biological_process
NP1-FUN_000047	GO:0046777	protein autophosphorylation	biological_process
NP1-FUN_000047	GO:0048193	Golgi vesicle transport	biological_process
NP1-FUN_000047	GO:0048259	regulation of receptor-mediated endocytosis	biological_process
NP1-FUN_000047	GO:0048260	positive regulation of receptor-mediated endocytosis	biological_process
NP1-FUN_000047	GO:0048280	vesicle fusion with Golgi apparatus	biological_process
NP1-FUN_000047	GO:0048284	organelle fusion	biological_process
NP1-FUN_000047	GO:0048285	organelle fission	biological_process
NP1-FUN_000047	GO:0048518	positive regulation of biological process	biological_process
NP1-FUN_000047	GO:0048522	positive regulation of cellular process	biological_process
NP1-FUN_000047	GO:0050789	regulation of biological process	biological_process
NP1-FUN_000047	GO:0050793	regulation of developmental process	biological_process
NP1-FUN_000047	GO:0050794	regulation of cellular process	biological_process
NP1-FUN_000047	GO:0050896	response to stimulus	biological_process
NP1-FUN_000047	GO:0051049	regulation of transport	biological_process
NP1-FUN_000047	GO:0051050	positive regulation of transport	biological_process
NP1-FUN_000047	GO:0051128	regulation of cellular component organization	biological_process
NP1-FUN_000047	GO:0051130	positive regulation of cellular component organization	biological_process
NP1-FUN_000047	GO:0051179	localization	biological_process
NP1-FUN_000047	GO:0051234	establishment of localization	biological_process
NP1-FUN_000047	GO:0051316	attachment of meiotic spindle microtubules to kinetochore	biological_process
NP1-FUN_000047	GO:0051321	meiotic cell cycle	biological_process
NP1-FUN_000047	GO:0051455	spindle attachment to meiosis I kinetochore	biological_process
NP1-FUN_000047	GO:0051716	cellular response to stimulus	biological_process
NP1-FUN_000047	GO:0060341	regulation of cellular localization	biological_process
NP1-FUN_000047	GO:0060627	regulation of vesicle-mediated transport	biological_process
NP1-FUN_000047	GO:0060628	regulation of ER to Golgi vesicle-mediated transport	biological_process
NP1-FUN_000047	GO:0061024	membrane organization	biological_process
NP1-FUN_000047	GO:0061025	membrane fusion	biological_process
NP1-FUN_000047	GO:0061919	process utilizing autophagic mechanism	biological_process
NP1-FUN_000047	GO:0061982	meiosis I cell cycle process	biological_process
NP1-FUN_000047	GO:0065007	biological regulation	biological_process
NP1-FUN_000047	GO:0065008	regulation of biological quality	biological_process
NP1-FUN_000047	GO:0070925	organelle assembly	biological_process
NP1-FUN_000047	GO:0071704	obsolete organic substance metabolic process	biological_process
NP1-FUN_000047	GO:0071840	cellular component organization or biogenesis	biological_process
NP1-FUN_000047	GO:0071944	cell periphery	cellular_component
NP1-FUN_000047	GO:0090174	organelle membrane fusion	biological_process
NP1-FUN_000047	GO:0090304	nucleic acid metabolic process	biological_process
NP1-FUN_000047	GO:0098687	chromosomal region	cellular_component
NP1-FUN_000047	GO:0098813	nuclear chromosome segregation	biological_process
NP1-FUN_000047	GO:0140013	meiotic nuclear division	biological_process
NP1-FUN_000047	GO:0140096	catalytic activity, acting on a protein	molecular_function
NP1-FUN_000047	GO:1901360	obsolete organic cyclic compound metabolic process	biological_process
NP1-FUN_000047	GO:1901564	obsolete organonitrogen compound metabolic process	biological_process
NP1-FUN_000047	GO:1903046	meiotic cell cycle process	biological_process
NP1-FUN_000047	GO:1903827	NA	NA
NP1-FUN_000047	GO:1905037	autophagosome organization	biological_process
NP1-FUN_000047	GO:2000369	regulation of clathrin-dependent endocytosis	biological_process
NP1-FUN_000047	GO:2000370	positive regulation of clathrin-dependent endocytosis	biological_process
NP1-FUN_000047	GO:2001159	regulation of protein localization by the Cvt pathway	biological_process
NP1-FUN_000048	GO:0000003	obsolete reproduction	biological_process
NP1-FUN_000048	GO:0000133	polarisome	cellular_component
NP1-FUN_000048	GO:0000278	mitotic cell cycle	biological_process
NP1-FUN_000048	GO:0000281	mitotic cytokinesis	biological_process
NP1-FUN_000048	GO:0000746	obsolete conjugation	biological_process
NP1-FUN_000048	GO:0000747	conjugation with cellular fusion	biological_process
NP1-FUN_000048	GO:0000755	cytogamy	biological_process
NP1-FUN_000048	GO:0000910	cytokinesis	biological_process
NP1-FUN_000048	GO:0000935	division septum	cellular_component
NP1-FUN_000048	GO:0001100	negative regulation of exit from mitosis	biological_process
NP1-FUN_000048	GO:0005575	cellular_component	cellular_component
NP1-FUN_000048	GO:0005622	intracellular anatomical structure	cellular_component
NP1-FUN_000048	GO:0005623	obsolete cell	cellular_component
NP1-FUN_000048	GO:0005628	prospore membrane	cellular_component
NP1-FUN_000048	GO:0005737	cytoplasm	cellular_component
NP1-FUN_000048	GO:0005856	cytoskeleton	cellular_component
NP1-FUN_000048	GO:0005874	microtubule	cellular_component
NP1-FUN_000048	GO:0005875	microtubule associated complex	cellular_component
NP1-FUN_000048	GO:0005881	cytoplasmic microtubule	cellular_component
NP1-FUN_000048	GO:0005933	cellular bud	cellular_component
NP1-FUN_000048	GO:0005934	cellular bud tip	cellular_component
NP1-FUN_000048	GO:0005935	cellular bud neck	cellular_component
NP1-FUN_000048	GO:0005937	mating projection	cellular_component
NP1-FUN_000048	GO:0005938	cell cortex	cellular_component
NP1-FUN_000048	GO:0007049	cell cycle	biological_process
NP1-FUN_000048	GO:0007088	regulation of mitotic nuclear division	biological_process
NP1-FUN_000048	GO:0007096	regulation of exit from mitosis	biological_process
NP1-FUN_000048	GO:0007163	establishment or maintenance of cell polarity	biological_process
NP1-FUN_000048	GO:0007346	regulation of mitotic cell cycle	biological_process
NP1-FUN_000048	GO:0008104	intracellular protein localization	biological_process
NP1-FUN_000048	GO:0008150	biological_process	biological_process
NP1-FUN_000048	GO:0008360	regulation of cell shape	biological_process
NP1-FUN_000048	GO:0009987	cellular process	biological_process
NP1-FUN_000048	GO:0010564	regulation of cell cycle process	biological_process
NP1-FUN_000048	GO:0010639	negative regulation of organelle organization	biological_process
NP1-FUN_000048	GO:0010948	negative regulation of cell cycle process	biological_process
NP1-FUN_000048	GO:0015630	microtubule cytoskeleton	cellular_component
NP1-FUN_000048	GO:0016020	membrane	cellular_component
NP1-FUN_000048	GO:0019953	sexual reproduction	biological_process
NP1-FUN_000048	GO:0022402	cell cycle process	biological_process
NP1-FUN_000048	GO:0022413	reproductive process in single-celled organism	biological_process
NP1-FUN_000048	GO:0022414	reproductive process	biological_process
NP1-FUN_000048	GO:0022603	regulation of anatomical structure morphogenesis	biological_process
NP1-FUN_000048	GO:0022604	regulation of cell morphogenesis	biological_process
NP1-FUN_000048	GO:0030427	site of polarized growth	cellular_component
NP1-FUN_000048	GO:0030428	cell septum	cellular_component
NP1-FUN_000048	GO:0031110	regulation of microtubule polymerization or depolymerization	biological_process
NP1-FUN_000048	GO:0031111	negative regulation of microtubule polymerization or depolymerization	biological_process
NP1-FUN_000048	GO:0031113	regulation of microtubule polymerization	biological_process
NP1-FUN_000048	GO:0031115	negative regulation of microtubule polymerization	biological_process
NP1-FUN_000048	GO:0031333	negative regulation of protein-containing complex assembly	biological_process
NP1-FUN_000048	GO:0031500	Tea1 cell-end complex	cellular_component
NP1-FUN_000048	GO:0032153	cell division site	cellular_component
NP1-FUN_000048	GO:0032155	obsolete cell division site part	cellular_component
NP1-FUN_000048	GO:0032187	obsolete actomyosin contractile ring localization	biological_process
NP1-FUN_000048	GO:0032231	regulation of actin filament bundle assembly	biological_process
NP1-FUN_000048	GO:0032271	regulation of protein polymerization	biological_process
NP1-FUN_000048	GO:0032272	negative regulation of protein polymerization	biological_process
NP1-FUN_000048	GO:0032465	regulation of cytokinesis	biological_process
NP1-FUN_000048	GO:0032505	obsolete reproduction of a single-celled organism	biological_process
NP1-FUN_000048	GO:0032506	cytokinetic process	biological_process
NP1-FUN_000048	GO:0032878	regulation of establishment or maintenance of cell polarity	biological_process
NP1-FUN_000048	GO:0032879	regulation of localization	biological_process
NP1-FUN_000048	GO:0032886	regulation of microtubule-based process	biological_process
NP1-FUN_000048	GO:0032956	regulation of actin cytoskeleton organization	biological_process
NP1-FUN_000048	GO:0032970	regulation of actin filament-based process	biological_process
NP1-FUN_000048	GO:0032991	protein-containing complex	cellular_component
NP1-FUN_000048	GO:0033036	macromolecule localization	biological_process
NP1-FUN_000048	GO:0033043	regulation of organelle organization	biological_process
NP1-FUN_000048	GO:0034613	NA	NA
NP1-FUN_000048	GO:0035371	microtubule plus-end	cellular_component
NP1-FUN_000048	GO:0035838	growing cell tip	cellular_component
NP1-FUN_000048	GO:0035839	non-growing cell tip	cellular_component
NP1-FUN_000048	GO:0035840	old growing cell tip	cellular_component
NP1-FUN_000048	GO:0036214	obsolete contractile ring localization	biological_process
NP1-FUN_000048	GO:0042763	intracellular immature spore	cellular_component
NP1-FUN_000048	GO:0042764	ascospore-type prospore	cellular_component
NP1-FUN_000048	GO:0042995	cell projection	cellular_component
NP1-FUN_000048	GO:0043226	organelle	cellular_component
NP1-FUN_000048	GO:0043228	membraneless organelle	cellular_component
NP1-FUN_000048	GO:0043229	intracellular organelle	cellular_component
NP1-FUN_000048	GO:0043232	intracellular membraneless organelle	cellular_component
NP1-FUN_000048	GO:0043254	regulation of protein-containing complex assembly	biological_process
NP1-FUN_000048	GO:0043332	mating projection tip	cellular_component
NP1-FUN_000048	GO:0044087	regulation of cellular component biogenesis	biological_process
NP1-FUN_000048	GO:0044422	obsolete organelle part	cellular_component
NP1-FUN_000048	GO:0044424	obsolete intracellular part	cellular_component
NP1-FUN_000048	GO:0044430	obsolete cytoskeletal part	cellular_component
NP1-FUN_000048	GO:0044444	obsolete cytoplasmic part	cellular_component
NP1-FUN_000048	GO:0044446	obsolete intracellular organelle part	cellular_component
NP1-FUN_000048	GO:0044448	obsolete cell cortex part	cellular_component
NP1-FUN_000048	GO:0044463	obsolete cell projection part	cellular_component
NP1-FUN_000048	GO:0044464	obsolete cell part	cellular_component
NP1-FUN_000048	GO:0044703	multi-organism reproductive process	biological_process
NP1-FUN_000048	GO:0044764	obsolete multi-organism cellular process	biological_process
NP1-FUN_000048	GO:0045786	negative regulation of cell cycle	biological_process
NP1-FUN_000048	GO:0045839	negative regulation of mitotic nuclear division	biological_process
NP1-FUN_000048	GO:0045930	negative regulation of mitotic cell cycle	biological_process
NP1-FUN_000048	GO:0048518	positive regulation of biological process	biological_process
NP1-FUN_000048	GO:0048519	negative regulation of biological process	biological_process
NP1-FUN_000048	GO:0048522	positive regulation of cellular process	biological_process
NP1-FUN_000048	GO:0048523	negative regulation of cellular process	biological_process
NP1-FUN_000048	GO:0050789	regulation of biological process	biological_process
NP1-FUN_000048	GO:0050793	regulation of developmental process	biological_process
NP1-FUN_000048	GO:0050794	regulation of cellular process	biological_process
NP1-FUN_000048	GO:0051049	regulation of transport	biological_process
NP1-FUN_000048	GO:0051128	regulation of cellular component organization	biological_process
NP1-FUN_000048	GO:0051129	negative regulation of cellular component organization	biological_process
NP1-FUN_000048	GO:0051179	localization	biological_process
NP1-FUN_000048	GO:0051285	cell cortex of cell tip	cellular_component
NP1-FUN_000048	GO:0051286	cell tip	cellular_component
NP1-FUN_000048	GO:0051301	cell division	biological_process
NP1-FUN_000048	GO:0051302	regulation of cell division	biological_process
NP1-FUN_000048	GO:0051493	regulation of cytoskeleton organization	biological_process
NP1-FUN_000048	GO:0051494	negative regulation of cytoskeleton organization	biological_process
NP1-FUN_000048	GO:0051641	cellular localization	biological_process
NP1-FUN_000048	GO:0051704	obsolete multi-organism process	biological_process
NP1-FUN_000048	GO:0051726	regulation of cell cycle	biological_process
NP1-FUN_000048	GO:0051783	regulation of nuclear division	biological_process
NP1-FUN_000048	GO:0051784	negative regulation of nuclear division	biological_process
NP1-FUN_000048	GO:0060627	regulation of vesicle-mediated transport	biological_process
NP1-FUN_000048	GO:0061160	regulation of establishment of bipolar cell polarity regulating cell shape	biological_process
NP1-FUN_000048	GO:0061172	regulation of establishment of bipolar cell polarity	biological_process
NP1-FUN_000048	GO:0061245	establishment or maintenance of bipolar cell polarity	biological_process
NP1-FUN_000048	GO:0061246	establishment or maintenance of bipolar cell polarity regulating cell shape	biological_process
NP1-FUN_000048	GO:0061640	cytoskeleton-dependent cytokinesis	biological_process
NP1-FUN_000048	GO:0065007	biological regulation	biological_process
NP1-FUN_000048	GO:0065008	regulation of biological quality	biological_process
NP1-FUN_000048	GO:0070507	regulation of microtubule cytoskeleton organization	biological_process
NP1-FUN_000048	GO:0070727	obsolete cellular macromolecule localization	biological_process
NP1-FUN_000048	GO:0071944	cell periphery	cellular_component
NP1-FUN_000048	GO:0071963	establishment or maintenance of cell polarity regulating cell shape	biological_process
NP1-FUN_000048	GO:0072697	protein localization to cell cortex	biological_process
NP1-FUN_000048	GO:0090337	regulation of formin-nucleated actin cable assembly	biological_process
NP1-FUN_000048	GO:0097427	microtubule bundle	cellular_component
NP1-FUN_000048	GO:0099070	static microtubule bundle	cellular_component
NP1-FUN_000048	GO:0099080	supramolecular complex	cellular_component
NP1-FUN_000048	GO:0099081	supramolecular polymer	cellular_component
NP1-FUN_000048	GO:0099512	supramolecular fiber	cellular_component
NP1-FUN_000048	GO:0099513	polymeric cytoskeletal fiber	cellular_component
NP1-FUN_000048	GO:0099568	cytoplasmic region	cellular_component
NP1-FUN_000048	GO:0099738	cell cortex region	cellular_component
NP1-FUN_000048	GO:0110053	regulation of actin filament organization	biological_process
NP1-FUN_000048	GO:0120025	plasma membrane bounded cell projection	cellular_component
NP1-FUN_000048	GO:0120038	obsolete plasma membrane bounded cell projection part	cellular_component
NP1-FUN_000048	GO:1901987	regulation of cell cycle phase transition	biological_process
NP1-FUN_000048	GO:1901988	negative regulation of cell cycle phase transition	biological_process
NP1-FUN_000048	GO:1901990	regulation of mitotic cell cycle phase transition	biological_process
NP1-FUN_000048	GO:1901991	negative regulation of mitotic cell cycle phase transition	biological_process
NP1-FUN_000048	GO:1902405	obsolete mitotic actomyosin contractile ring localization	biological_process
NP1-FUN_000048	GO:1902410	mitotic cytokinetic process	biological_process
NP1-FUN_000048	GO:1902486	protein localization to growing cell tip	biological_process
NP1-FUN_000048	GO:1902903	regulation of supramolecular fiber organization	biological_process
NP1-FUN_000048	GO:1902904	negative regulation of supramolecular fiber organization	biological_process
NP1-FUN_000048	GO:1903047	mitotic cell cycle process	biological_process
NP1-FUN_000048	GO:1904511	cytoplasmic microtubule plus-end	cellular_component
NP1-FUN_000048	GO:1904758	protein localization to new growing cell tip	biological_process
NP1-FUN_000048	GO:1990151	protein localization to cell tip	biological_process
NP1-FUN_000048	GO:1990615	Kelch-containing formin regulatory complex	cellular_component
NP1-FUN_000048	GO:1990752	microtubule end	cellular_component
NP1-FUN_000048	GO:1990778	protein localization to cell periphery	biological_process
NP1-FUN_000048	GO:1990896	protein localization to cell cortex of cell tip	biological_process
NP1-FUN_000048	GO:2000099	regulation of establishment or maintenance of bipolar cell polarity	biological_process
NP1-FUN_000048	GO:2000100	regulation of establishment or maintenance of bipolar cell polarity regulating cell shape	biological_process
NP1-FUN_000048	GO:2000114	regulation of establishment of cell polarity	biological_process
NP1-FUN_000048	GO:2000769	regulation of establishment or maintenance of cell polarity regulating cell shape	biological_process
NP1-FUN_000048	GO:2000771	positive regulation of establishment or maintenance of cell polarity regulating cell shape	biological_process
NP1-FUN_000049	GO:0000322	storage vacuole	cellular_component
NP1-FUN_000049	GO:0000323	lytic vacuole	cellular_component
NP1-FUN_000049	GO:0000324	NP1-FUNgal-type vacuole	cellular_component
NP1-FUN_000049	GO:0000329	NP1-FUNgal-type vacuole membrane	cellular_component
NP1-FUN_000049	GO:0001101	response to acid chemical	biological_process
NP1-FUN_000049	GO:0001558	regulation of cell growth	biological_process
NP1-FUN_000049	GO:0001932	regulation of protein phosphorylation	biological_process
NP1-FUN_000049	GO:0001934	positive regulation of protein phosphorylation	biological_process
NP1-FUN_000049	GO:0003674	molecular_function	molecular_function
NP1-FUN_000049	GO:0005488	binding	molecular_function
NP1-FUN_000049	GO:0005515	protein binding	molecular_function
NP1-FUN_000049	GO:0005575	cellular_component	cellular_component
NP1-FUN_000049	GO:0005622	intracellular anatomical structure	cellular_component
NP1-FUN_000049	GO:0005623	obsolete cell	cellular_component
NP1-FUN_000049	GO:0005737	cytoplasm	cellular_component
NP1-FUN_000049	GO:0005739	mitochondrion	cellular_component
NP1-FUN_000049	GO:0005773	vacuole	cellular_component
NP1-FUN_000049	GO:0005774	vacuolar membrane	cellular_component
NP1-FUN_000049	GO:0005886	plasma membrane	cellular_component
NP1-FUN_000049	GO:0006950	response to stress	biological_process
NP1-FUN_000049	GO:0007154	cell communication	biological_process
NP1-FUN_000049	GO:0007165	signal transduction	biological_process
NP1-FUN_000049	GO:0008150	biological_process	biological_process
NP1-FUN_000049	GO:0008361	regulation of cell size	biological_process
NP1-FUN_000049	GO:0009267	cellular response to starvation	biological_process
NP1-FUN_000049	GO:0009605	response to external stimulus	biological_process
NP1-FUN_000049	GO:0009719	response to endogenous stimulus	biological_process
NP1-FUN_000049	GO:0009893	positive regulation of metabolic process	biological_process
NP1-FUN_000049	GO:0009894	regulation of catabolic process	biological_process
NP1-FUN_000049	GO:0009987	cellular process	biological_process
NP1-FUN_000049	GO:0009991	obsolete response to extracellular stimulus	biological_process
NP1-FUN_000049	GO:0010033	obsolete response to organic substance	biological_process
NP1-FUN_000049	GO:0010243	obsolete response to organonitrogen compound	biological_process
NP1-FUN_000049	GO:0010494	cytoplasmic stress granule	cellular_component
NP1-FUN_000049	GO:0010506	regulation of autophagy	biological_process
NP1-FUN_000049	GO:0010562	positive regulation of phosphorus metabolic process	biological_process
NP1-FUN_000049	GO:0010604	positive regulation of macromolecule metabolic process	biological_process
NP1-FUN_000049	GO:0016020	membrane	cellular_component
NP1-FUN_000049	GO:0016043	cellular component organization	biological_process
NP1-FUN_000049	GO:0019220	obsolete regulation of phosphate metabolic process	biological_process
NP1-FUN_000049	GO:0019222	regulation of metabolic process	biological_process
NP1-FUN_000049	GO:0023052	signaling	biological_process
NP1-FUN_000049	GO:0030307	positive regulation of cell growth	biological_process
NP1-FUN_000049	GO:0030674	protein-macromolecule adaptor activity	molecular_function
NP1-FUN_000049	GO:0031090	organelle membrane	cellular_component
NP1-FUN_000049	GO:0031136	obsolete positive regulation of conjugation	biological_process
NP1-FUN_000049	GO:0031137	regulation of conjugation with cellular fusion	biological_process
NP1-FUN_000049	GO:0031139	positive regulation of conjugation with cellular fusion	biological_process
NP1-FUN_000049	GO:0031323	obsolete regulation of cellular metabolic process	biological_process
NP1-FUN_000049	GO:0031325	obsolete positive regulation of cellular metabolic process	biological_process
NP1-FUN_000049	GO:0031329	obsolete regulation of cellular catabolic process	biological_process
NP1-FUN_000049	GO:0031399	regulation of protein modification process	biological_process
NP1-FUN_000049	GO:0031401	positive regulation of protein modification process	biological_process
NP1-FUN_000049	GO:0031667	response to nutrient levels	biological_process
NP1-FUN_000049	GO:0031668	obsolete cellular response to extracellular stimulus	biological_process
NP1-FUN_000049	GO:0031669	cellular response to nutrient levels	biological_process
NP1-FUN_000049	GO:0031929	TOR signaling	biological_process
NP1-FUN_000049	GO:0031931	TORC1 complex	cellular_component
NP1-FUN_000049	GO:0032182	ubiquitin-like protein binding	molecular_function
NP1-FUN_000049	GO:0032268	NA	NA
NP1-FUN_000049	GO:0032270	NA	NA
NP1-FUN_000049	GO:0032535	regulation of cellular component size	biological_process
NP1-FUN_000049	GO:0032991	protein-containing complex	cellular_component
NP1-FUN_000049	GO:0033554	cellular response to stress	biological_process
NP1-FUN_000049	GO:0033674	positive regulation of kinase activity	biological_process
NP1-FUN_000049	GO:0035556	intracellular signal transduction	biological_process
NP1-FUN_000049	GO:0035770	ribonucleoprotein granule	cellular_component
NP1-FUN_000049	GO:0036464	cytoplasmic ribonucleoprotein granule	cellular_component
NP1-FUN_000049	GO:0038201	TOR complex	cellular_component
NP1-FUN_000049	GO:0040008	regulation of growth	biological_process
NP1-FUN_000049	GO:0042221	response to chemical	biological_process
NP1-FUN_000049	GO:0042325	regulation of phosphorylation	biological_process
NP1-FUN_000049	GO:0042327	positive regulation of phosphorylation	biological_process
NP1-FUN_000049	GO:0042594	response to starvation	biological_process
NP1-FUN_000049	GO:0043085	positive regulation of catalytic activity	biological_process
NP1-FUN_000049	GO:0043130	ubiquitin binding	molecular_function
NP1-FUN_000049	GO:0043200	response to amino acid	biological_process
NP1-FUN_000049	GO:0043226	organelle	cellular_component
NP1-FUN_000049	GO:0043227	membrane-bounded organelle	cellular_component
NP1-FUN_000049	GO:0043228	membraneless organelle	cellular_component
NP1-FUN_000049	GO:0043229	intracellular organelle	cellular_component
NP1-FUN_000049	GO:0043231	intracellular membrane-bounded organelle	cellular_component
NP1-FUN_000049	GO:0043232	intracellular membraneless organelle	cellular_component
NP1-FUN_000049	GO:0043549	regulation of kinase activity	biological_process
NP1-FUN_000049	GO:0043900	obsolete regulation of multi-organism process	biological_process
NP1-FUN_000049	GO:0043902	obsolete positive regulation of multi-organism process	biological_process
NP1-FUN_000049	GO:0044093	positive regulation of molecular NP1-FUNction	biological_process
NP1-FUN_000049	GO:0044422	obsolete organelle part	cellular_component
NP1-FUN_000049	GO:0044424	obsolete intracellular part	cellular_component
NP1-FUN_000049	GO:0044437	obsolete vacuolar part	cellular_component
NP1-FUN_000049	GO:0044444	obsolete cytoplasmic part	cellular_component
NP1-FUN_000049	GO:0044446	obsolete intracellular organelle part	cellular_component
NP1-FUN_000049	GO:0044464	obsolete cell part	cellular_component
NP1-FUN_000049	GO:0045859	regulation of protein kinase activity	biological_process
NP1-FUN_000049	GO:0045860	positive regulation of protein kinase activity	biological_process
NP1-FUN_000049	GO:0045927	positive regulation of growth	biological_process
NP1-FUN_000049	GO:0045937	positive regulation of phosphate metabolic process	biological_process
NP1-FUN_000049	GO:0046999	obsolete regulation of conjugation	biological_process
NP1-FUN_000049	GO:0048518	positive regulation of biological process	biological_process
NP1-FUN_000049	GO:0048522	positive regulation of cellular process	biological_process
NP1-FUN_000049	GO:0050789	regulation of biological process	biological_process
NP1-FUN_000049	GO:0050790	regulation of catalytic activity	biological_process
NP1-FUN_000049	GO:0050794	regulation of cellular process	biological_process
NP1-FUN_000049	GO:0050896	response to stimulus	biological_process
NP1-FUN_000049	GO:0051128	regulation of cellular component organization	biological_process
NP1-FUN_000049	GO:0051171	obsolete regulation of nitrogen compound metabolic process	biological_process
NP1-FUN_000049	GO:0051173	obsolete positive regulation of nitrogen compound metabolic process	biological_process
NP1-FUN_000049	GO:0051174	regulation of phosphorus metabolic process	biological_process
NP1-FUN_000049	GO:0051246	regulation of protein metabolic process	biological_process
NP1-FUN_000049	GO:0051247	positive regulation of protein metabolic process	biological_process
NP1-FUN_000049	GO:0051338	regulation of transferase activity	biological_process
NP1-FUN_000049	GO:0051347	obsolete positive regulation of transferase activity	biological_process
NP1-FUN_000049	GO:0051716	cellular response to stimulus	biological_process
NP1-FUN_000049	GO:0060090	molecular adaptor activity	molecular_function
NP1-FUN_000049	GO:0060255	regulation of macromolecule metabolic process	biological_process
NP1-FUN_000049	GO:0065007	biological regulation	biological_process
NP1-FUN_000049	GO:0065008	regulation of biological quality	biological_process
NP1-FUN_000049	GO:0065009	regulation of molecular NP1-FUNction	biological_process
NP1-FUN_000049	GO:0070887	cellular response to chemical stimulus	biological_process
NP1-FUN_000049	GO:0071229	cellular response to acid chemical	biological_process
NP1-FUN_000049	GO:0071230	cellular response to amino acid stimulus	biological_process
NP1-FUN_000049	GO:0071310	obsolete cellular response to organic substance	biological_process
NP1-FUN_000049	GO:0071417	obsolete cellular response to organonitrogen compound	biological_process
NP1-FUN_000049	GO:0071495	cellular response to endogenous stimulus	biological_process
NP1-FUN_000049	GO:0071496	cellular response to external stimulus	biological_process
NP1-FUN_000049	GO:0071840	cellular component organization or biogenesis	biological_process
NP1-FUN_000049	GO:0071900	regulation of protein serine/threonine kinase activity	biological_process
NP1-FUN_000049	GO:0071902	positive regulation of protein serine/threonine kinase activity	biological_process
NP1-FUN_000049	GO:0071944	cell periphery	cellular_component
NP1-FUN_000049	GO:0080090	regulation of primary metabolic process	biological_process
NP1-FUN_000049	GO:0090066	regulation of anatomical structure size	biological_process
NP1-FUN_000049	GO:0098588	bounding membrane of organelle	cellular_component
NP1-FUN_000049	GO:0098805	NA	NA
NP1-FUN_000049	GO:0098852	lytic vacuole membrane	cellular_component
NP1-FUN_000049	GO:1901698	response to nitrogen compound	biological_process
NP1-FUN_000049	GO:1901699	cellular response to nitrogen compound	biological_process
NP1-FUN_000049	GO:1901700	response to oxygen-containing compound	biological_process
NP1-FUN_000049	GO:1901701	cellular response to oxygen-containing compound	biological_process
NP1-FUN_000049	GO:1990904	ribonucleoprotein complex	cellular_component
NP1-FUN_000049	GO:2000241	regulation of reproductive process	biological_process
NP1-FUN_000049	GO:2000243	positive regulation of reproductive process	biological_process
NP1-FUN_000053	GO:0005575	cellular_component	cellular_component
NP1-FUN_000053	GO:0005622	intracellular anatomical structure	cellular_component
NP1-FUN_000053	GO:0005623	obsolete cell	cellular_component
NP1-FUN_000053	GO:0005737	cytoplasm	cellular_component
NP1-FUN_000053	GO:0005739	mitochondrion	cellular_component
NP1-FUN_000053	GO:0005740	mitochondrial envelope	cellular_component
NP1-FUN_000053	GO:0005743	mitochondrial inner membrane	cellular_component
NP1-FUN_000053	GO:0005744	TIM23 mitochondrial import inner membrane translocase complex	cellular_component
NP1-FUN_000053	GO:0006605	protein targeting	biological_process
NP1-FUN_000053	GO:0006626	obsolete protein targeting to mitochondrion	biological_process
NP1-FUN_000053	GO:0006810	transport	biological_process
NP1-FUN_000053	GO:0006839	mitochondrial transport	biological_process
NP1-FUN_000053	GO:0006886	intracellular protein transport	biological_process
NP1-FUN_000053	GO:0006996	organelle organization	biological_process
NP1-FUN_000053	GO:0007005	mitochondrion organization	biological_process
NP1-FUN_000053	GO:0007006	mitochondrial membrane organization	biological_process
NP1-FUN_000053	GO:0007007	inner mitochondrial membrane organization	biological_process
NP1-FUN_000053	GO:0008104	intracellular protein localization	biological_process
NP1-FUN_000053	GO:0008150	biological_process	biological_process
NP1-FUN_000053	GO:0009987	cellular process	biological_process
NP1-FUN_000053	GO:0015031	protein transport	biological_process
NP1-FUN_000053	GO:0015833	peptide transport	biological_process
NP1-FUN_000053	GO:0016020	membrane	cellular_component
NP1-FUN_000053	GO:0016043	cellular component organization	biological_process
NP1-FUN_000053	GO:0017038	protein import	biological_process
NP1-FUN_000053	GO:0019866	organelle inner membrane	cellular_component
NP1-FUN_000053	GO:0030150	protein import into mitochondrial matrix	biological_process
NP1-FUN_000053	GO:0031090	organelle membrane	cellular_component
NP1-FUN_000053	GO:0031966	mitochondrial membrane	cellular_component
NP1-FUN_000053	GO:0031967	organelle envelope	cellular_component
NP1-FUN_000053	GO:0031975	obsolete envelope	cellular_component
NP1-FUN_000053	GO:0032991	protein-containing complex	cellular_component
NP1-FUN_000053	GO:0033036	macromolecule localization	biological_process
NP1-FUN_000053	GO:0033365	protein localization to organelle	biological_process
NP1-FUN_000053	GO:0034613	NA	NA
NP1-FUN_000053	GO:0042886	obsolete amide transport	biological_process
NP1-FUN_000053	GO:0043226	organelle	cellular_component
NP1-FUN_000053	GO:0043227	membrane-bounded organelle	cellular_component
NP1-FUN_000053	GO:0043229	intracellular organelle	cellular_component
NP1-FUN_000053	GO:0043231	intracellular membrane-bounded organelle	cellular_component
NP1-FUN_000053	GO:0044422	obsolete organelle part	cellular_component
NP1-FUN_000053	GO:0044424	obsolete intracellular part	cellular_component
NP1-FUN_000053	GO:0044425	obsolete membrane part	cellular_component
NP1-FUN_000053	GO:0044429	obsolete mitochondrial part	cellular_component
NP1-FUN_000053	GO:0044444	obsolete cytoplasmic part	cellular_component
NP1-FUN_000053	GO:0044446	obsolete intracellular organelle part	cellular_component
NP1-FUN_000053	GO:0044455	obsolete mitochondrial membrane part	cellular_component
NP1-FUN_000053	GO:0044464	obsolete cell part	cellular_component
NP1-FUN_000053	GO:0044743	protein transmembrane import into intracellular organelle	biological_process
NP1-FUN_000053	GO:0045039	protein insertion into mitochondrial inner membrane	biological_process
NP1-FUN_000053	GO:0045184	establishment of protein localization	biological_process
NP1-FUN_000053	GO:0046907	intracellular transport	biological_process
NP1-FUN_000053	GO:0051179	localization	biological_process
NP1-FUN_000053	GO:0051234	establishment of localization	biological_process
NP1-FUN_000053	GO:0051641	cellular localization	biological_process
NP1-FUN_000053	GO:0051649	establishment of localization in cell	biological_process
NP1-FUN_000053	GO:0055085	transmembrane transport	biological_process
NP1-FUN_000053	GO:0061024	membrane organization	biological_process
NP1-FUN_000053	GO:0065002	intracellular protein transmembrane transport	biological_process
NP1-FUN_000053	GO:0070585	protein localization to mitochondrion	biological_process
NP1-FUN_000053	GO:0070727	obsolete cellular macromolecule localization	biological_process
NP1-FUN_000053	GO:0071702	obsolete organic substance transport	biological_process
NP1-FUN_000053	GO:0071705	nitrogen compound transport	biological_process
NP1-FUN_000053	GO:0071806	protein transmembrane transport	biological_process
NP1-FUN_000053	GO:0071840	cellular component organization or biogenesis	biological_process
NP1-FUN_000053	GO:0072594	establishment of protein localization to organelle	biological_process
NP1-FUN_000053	GO:0072655	obsolete establishment of protein localization to mitochondrion	biological_process
NP1-FUN_000053	GO:0072657	protein localization to membrane	biological_process
NP1-FUN_000053	GO:0090150	establishment of protein localization to membrane	biological_process
NP1-FUN_000053	GO:0090151	obsolete establishment of protein localization to mitochondrial membrane	biological_process
NP1-FUN_000053	GO:0098796	membrane protein complex	cellular_component
NP1-FUN_000053	GO:0098798	mitochondrial protein-containing complex	cellular_component
NP1-FUN_000053	GO:0098800	inner mitochondrial membrane protein complex	cellular_component
NP1-FUN_000053	GO:1990542	mitochondrial transmembrane transport	biological_process
NP1-FUN_000054	GO:0000320	re-entry into mitotic cell cycle	biological_process
NP1-FUN_000054	GO:0000321	re-entry into mitotic cell cycle after pheromone arrest	biological_process
NP1-FUN_000054	GO:0000749	response to pheromone triggering conjugation with cellular fusion	biological_process
NP1-FUN_000054	GO:0000754	obsolete adaptation of signaling pathway by response to pheromone involved in conjugation with cellular fusion	biological_process
NP1-FUN_000054	GO:0000910	cytokinesis	biological_process
NP1-FUN_000054	GO:0005575	cellular_component	cellular_component
NP1-FUN_000054	GO:0005622	intracellular anatomical structure	cellular_component
NP1-FUN_000054	GO:0005623	obsolete cell	cellular_component
NP1-FUN_000054	GO:0005634	nucleus	cellular_component
NP1-FUN_000054	GO:0005737	cytoplasm	cellular_component
NP1-FUN_000054	GO:0005783	endoplasmic reticulum	cellular_component
NP1-FUN_000054	GO:0005789	endoplasmic reticulum membrane	cellular_component
NP1-FUN_000054	GO:0005793	endoplasmic reticulum-Golgi intermediate compartment	cellular_component
NP1-FUN_000054	GO:0005815	microtubule organizing center	cellular_component
NP1-FUN_000054	GO:0005816	spindle pole body	cellular_component
NP1-FUN_000054	GO:0005856	cytoskeleton	cellular_component
NP1-FUN_000054	GO:0006605	protein targeting	biological_process
NP1-FUN_000054	GO:0006623	protein targeting to vacuole	biological_process
NP1-FUN_000054	GO:0006810	transport	biological_process
NP1-FUN_000054	GO:0006886	intracellular protein transport	biological_process
NP1-FUN_000054	GO:0007034	vacuolar transport	biological_process
NP1-FUN_000054	GO:0007049	cell cycle	biological_process
NP1-FUN_000054	GO:0007088	regulation of mitotic nuclear division	biological_process
NP1-FUN_000054	GO:0007096	regulation of exit from mitosis	biological_process
NP1-FUN_000054	GO:0007154	cell communication	biological_process
NP1-FUN_000054	GO:0007165	signal transduction	biological_process
NP1-FUN_000054	GO:0007346	regulation of mitotic cell cycle	biological_process
NP1-FUN_000054	GO:0008104	intracellular protein localization	biological_process
NP1-FUN_000054	GO:0008150	biological_process	biological_process
NP1-FUN_000054	GO:0009966	regulation of signal transduction	biological_process
NP1-FUN_000054	GO:0009968	negative regulation of signal transduction	biological_process
NP1-FUN_000054	GO:0009987	cellular process	biological_process
NP1-FUN_000054	GO:0010033	obsolete response to organic substance	biological_process
NP1-FUN_000054	GO:0010564	regulation of cell cycle process	biological_process
NP1-FUN_000054	GO:0010646	regulation of cell communication	biological_process
NP1-FUN_000054	GO:0010648	negative regulation of cell communication	biological_process
NP1-FUN_000054	GO:0010948	negative regulation of cell cycle process	biological_process
NP1-FUN_000054	GO:0010974	negative regulation of division septum assembly	biological_process
NP1-FUN_000054	GO:0012505	endomembrane system	cellular_component
NP1-FUN_000054	GO:0015031	protein transport	biological_process
NP1-FUN_000054	GO:0015630	microtubule cytoskeleton	cellular_component
NP1-FUN_000054	GO:0015833	peptide transport	biological_process
NP1-FUN_000054	GO:0016020	membrane	cellular_component
NP1-FUN_000054	GO:0019236	response to pheromone	biological_process
NP1-FUN_000054	GO:0022402	cell cycle process	biological_process
NP1-FUN_000054	GO:0023051	regulation of signaling	biological_process
NP1-FUN_000054	GO:0023052	signaling	biological_process
NP1-FUN_000054	GO:0023057	negative regulation of signaling	biological_process
NP1-FUN_000054	GO:0023058	adaptation of signaling pathway	biological_process
NP1-FUN_000054	GO:0031029	regulation of septation initiation signaling	biological_process
NP1-FUN_000054	GO:0031030	negative regulation of septation initiation signaling	biological_process
NP1-FUN_000054	GO:0031136	obsolete positive regulation of conjugation	biological_process
NP1-FUN_000054	GO:0031137	regulation of conjugation with cellular fusion	biological_process
NP1-FUN_000054	GO:0031139	positive regulation of conjugation with cellular fusion	biological_process
NP1-FUN_000054	GO:0031929	TOR signaling	biological_process
NP1-FUN_000054	GO:0031984	organelle subcompartment	cellular_component
NP1-FUN_000054	GO:0031991	regulation of actomyosin contractile ring contraction	biological_process
NP1-FUN_000054	GO:0032465	regulation of cytokinesis	biological_process
NP1-FUN_000054	GO:0032466	negative regulation of cytokinesis	biological_process
NP1-FUN_000054	GO:0032506	cytokinetic process	biological_process
NP1-FUN_000054	GO:0032954	regulation of cytokinetic process	biological_process
NP1-FUN_000054	GO:0032955	regulation of division septum assembly	biological_process
NP1-FUN_000054	GO:0032956	regulation of actin cytoskeleton organization	biological_process
NP1-FUN_000054	GO:0032970	regulation of actin filament-based process	biological_process
NP1-FUN_000054	GO:0032991	protein-containing complex	cellular_component
NP1-FUN_000054	GO:0033036	macromolecule localization	biological_process
NP1-FUN_000054	GO:0033043	regulation of organelle organization	biological_process
NP1-FUN_000054	GO:0033365	protein localization to organelle	biological_process
NP1-FUN_000054	GO:0034613	NA	NA
NP1-FUN_000054	GO:0035556	intracellular signal transduction	biological_process
NP1-FUN_000054	GO:0042175	nuclear outer membrane-endoplasmic reticulum membrane network	cellular_component
NP1-FUN_000054	GO:0042221	response to chemical	biological_process
NP1-FUN_000054	GO:0042886	obsolete amide transport	biological_process
NP1-FUN_000054	GO:0043226	organelle	cellular_component
NP1-FUN_000054	GO:0043227	membrane-bounded organelle	cellular_component
NP1-FUN_000054	GO:0043228	membraneless organelle	cellular_component
NP1-FUN_000054	GO:0043229	intracellular organelle	cellular_component
NP1-FUN_000054	GO:0043231	intracellular membrane-bounded organelle	cellular_component
NP1-FUN_000054	GO:0043232	intracellular membraneless organelle	cellular_component
NP1-FUN_000054	GO:0043900	obsolete regulation of multi-organism process	biological_process
NP1-FUN_000054	GO:0043902	obsolete positive regulation of multi-organism process	biological_process
NP1-FUN_000054	GO:0044087	regulation of cellular component biogenesis	biological_process
NP1-FUN_000054	GO:0044380	protein localization to cytoskeleton	biological_process
NP1-FUN_000054	GO:0044422	obsolete organelle part	cellular_component
NP1-FUN_000054	GO:0044424	obsolete intracellular part	cellular_component
NP1-FUN_000054	GO:0044425	obsolete membrane part	cellular_component
NP1-FUN_000054	GO:0044430	obsolete cytoskeletal part	cellular_component
NP1-FUN_000054	GO:0044432	obsolete endoplasmic reticulum part	cellular_component
NP1-FUN_000054	GO:0044444	obsolete cytoplasmic part	cellular_component
NP1-FUN_000054	GO:0044446	obsolete intracellular organelle part	cellular_component
NP1-FUN_000054	GO:0044464	obsolete cell part	cellular_component
NP1-FUN_000054	GO:0044732	mitotic spindle pole body	cellular_component
NP1-FUN_000054	GO:0045184	establishment of protein localization	biological_process
NP1-FUN_000054	GO:0045786	negative regulation of cell cycle	biological_process
NP1-FUN_000054	GO:0045930	negative regulation of mitotic cell cycle	biological_process
NP1-FUN_000054	GO:0046578	regulation of Ras protein signal transduction	biological_process
NP1-FUN_000054	GO:0046580	negative regulation of Ras protein signal transduction	biological_process
NP1-FUN_000054	GO:0046907	intracellular transport	biological_process
NP1-FUN_000054	GO:0046999	obsolete regulation of conjugation	biological_process
NP1-FUN_000054	GO:0048518	positive regulation of biological process	biological_process
NP1-FUN_000054	GO:0048519	negative regulation of biological process	biological_process
NP1-FUN_000054	GO:0048522	positive regulation of cellular process	biological_process
NP1-FUN_000054	GO:0048523	negative regulation of cellular process	biological_process
NP1-FUN_000054	GO:0048583	regulation of response to stimulus	biological_process
NP1-FUN_000054	GO:0048585	negative regulation of response to stimulus	biological_process
NP1-FUN_000054	GO:0050789	regulation of biological process	biological_process
NP1-FUN_000054	GO:0050794	regulation of cellular process	biological_process
NP1-FUN_000054	GO:0050896	response to stimulus	biological_process
NP1-FUN_000054	GO:0051056	regulation of small GTPase mediated signal transduction	biological_process
NP1-FUN_000054	GO:0051058	negative regulation of small GTPase mediated signal transduction	biological_process
NP1-FUN_000054	GO:0051128	regulation of cellular component organization	biological_process
NP1-FUN_000054	GO:0051129	negative regulation of cellular component organization	biological_process
NP1-FUN_000054	GO:0051179	localization	biological_process
NP1-FUN_000054	GO:0051234	establishment of localization	biological_process
NP1-FUN_000054	GO:0051301	cell division	biological_process
NP1-FUN_000054	GO:0051302	regulation of cell division	biological_process
NP1-FUN_000054	GO:0051493	regulation of cytoskeleton organization	biological_process
NP1-FUN_000054	GO:0051641	cellular localization	biological_process
NP1-FUN_000054	GO:0051649	establishment of localization in cell	biological_process
NP1-FUN_000054	GO:0051716	cellular response to stimulus	biological_process
NP1-FUN_000054	GO:0051726	regulation of cell cycle	biological_process
NP1-FUN_000054	GO:0051782	negative regulation of cell division	biological_process
NP1-FUN_000054	GO:0051783	regulation of nuclear division	biological_process
NP1-FUN_000054	GO:0061492	obsolete asymmetric protein localization to old or new spindle pole body	biological_process
NP1-FUN_000054	GO:0061509	obsolete asymmetric protein localization to old mitotic spindle pole body	biological_process
NP1-FUN_000054	GO:0065007	biological regulation	biological_process
NP1-FUN_000054	GO:0070727	obsolete cellular macromolecule localization	biological_process
NP1-FUN_000054	GO:0070887	cellular response to chemical stimulus	biological_process
NP1-FUN_000054	GO:0071310	obsolete cellular response to organic substance	biological_process
NP1-FUN_000054	GO:0071444	cellular response to pheromone	biological_process
NP1-FUN_000054	GO:0071702	obsolete organic substance transport	biological_process
NP1-FUN_000054	GO:0071705	nitrogen compound transport	biological_process
NP1-FUN_000054	GO:0071988	protein localization to spindle pole body	biological_process
NP1-FUN_000054	GO:0072594	establishment of protein localization to organelle	biological_process
NP1-FUN_000054	GO:0072665	protein localization to vacuole	biological_process
NP1-FUN_000054	GO:0072666	establishment of protein localization to vacuole	biological_process
NP1-FUN_000054	GO:0072698	protein localization to microtubule cytoskeleton	biological_process
NP1-FUN_000054	GO:0090443	FAR/SIN/STRIPAK complex	cellular_component
NP1-FUN_000054	GO:0098827	endoplasmic reticulum subcompartment	cellular_component
NP1-FUN_000054	GO:0110020	regulation of actomyosin structure organization	biological_process
NP1-FUN_000054	GO:1901891	regulation of cell septum assembly	biological_process
NP1-FUN_000054	GO:1901892	negative regulation of cell septum assembly	biological_process
NP1-FUN_000054	GO:1901987	regulation of cell cycle phase transition	biological_process
NP1-FUN_000054	GO:1901990	regulation of mitotic cell cycle phase transition	biological_process
NP1-FUN_000054	GO:1902412	regulation of mitotic cytokinesis	biological_process
NP1-FUN_000054	GO:1902413	negative regulation of mitotic cytokinesis	biological_process
NP1-FUN_000054	GO:1902440	protein localization to mitotic spindle pole body	biological_process
NP1-FUN_000054	GO:1902531	regulation of intracellular signal transduction	biological_process
NP1-FUN_000054	GO:1902532	negative regulation of intracellular signal transduction	biological_process
NP1-FUN_000054	GO:1903436	regulation of mitotic cytokinetic process	biological_process
NP1-FUN_000054	GO:1903437	negative regulation of mitotic cytokinetic process	biological_process
NP1-FUN_000054	GO:1905508	protein localization to microtubule organizing center	biological_process
NP1-FUN_000054	GO:2000241	regulation of reproductive process	biological_process
NP1-FUN_000054	GO:2000243	positive regulation of reproductive process	biological_process
NP1-FUN_000057	GO:0000271	polysaccharide biosynthetic process	biological_process
NP1-FUN_000057	GO:0003674	molecular_function	molecular_function
NP1-FUN_000057	GO:0003824	catalytic activity	molecular_function
NP1-FUN_000057	GO:0003980	UDP-glucose:glycoprotein glucosyltransferase activity	molecular_function
NP1-FUN_000057	GO:0005488	binding	molecular_function
NP1-FUN_000057	GO:0005509	calcium ion binding	molecular_function
NP1-FUN_000057	GO:0005515	protein binding	molecular_function
NP1-FUN_000057	GO:0005537	D-mannose binding	molecular_function
NP1-FUN_000057	GO:0005575	cellular_component	cellular_component
NP1-FUN_000057	GO:0005622	intracellular anatomical structure	cellular_component
NP1-FUN_000057	GO:0005623	obsolete cell	cellular_component
NP1-FUN_000057	GO:0005737	cytoplasm	cellular_component
NP1-FUN_000057	GO:0005783	endoplasmic reticulum	cellular_component
NP1-FUN_000057	GO:0005788	endoplasmic reticulum lumen	cellular_component
NP1-FUN_000057	GO:0005975	carbohydrate metabolic process	biological_process
NP1-FUN_000057	GO:0005976	polysaccharide metabolic process	biological_process
NP1-FUN_000057	GO:0006011	UDP-alpha-D-glucose metabolic process	biological_process
NP1-FUN_000057	GO:0006073	obsolete cellular glucan metabolic process	biological_process
NP1-FUN_000057	GO:0006139	nucleobase-containing compound metabolic process	biological_process
NP1-FUN_000057	GO:0006457	protein folding	biological_process
NP1-FUN_000057	GO:0006458	'de novo' protein folding	biological_process
NP1-FUN_000057	GO:0006464	NA	NA
NP1-FUN_000057	GO:0006486	obsolete protein glycosylation	biological_process
NP1-FUN_000057	GO:0006487	protein N-linked glycosylation	biological_process
NP1-FUN_000057	GO:0006491	N-glycan processing	biological_process
NP1-FUN_000057	GO:0006508	proteolysis	biological_process
NP1-FUN_000057	GO:0006515	protein quality control for misfolded or incompletely synthesized proteins	biological_process
NP1-FUN_000057	GO:0006725	obsolete cellular aromatic compound metabolic process	biological_process
NP1-FUN_000057	GO:0006793	phosphorus metabolic process	biological_process
NP1-FUN_000057	GO:0006807	obsolete nitrogen compound metabolic process	biological_process
NP1-FUN_000057	GO:0006950	response to stress	biological_process
NP1-FUN_000057	GO:0006986	response to unfolded protein	biological_process
NP1-FUN_000057	GO:0007154	cell communication	biological_process
NP1-FUN_000057	GO:0007165	signal transduction	biological_process
NP1-FUN_000057	GO:0008150	biological_process	biological_process
NP1-FUN_000057	GO:0008152	metabolic process	biological_process
NP1-FUN_000057	GO:0008194	UDP-glycosyltransferase activity	molecular_function
NP1-FUN_000057	GO:0009056	catabolic process	biological_process
NP1-FUN_000057	GO:0009057	macromolecule catabolic process	biological_process
NP1-FUN_000057	GO:0009058	biosynthetic process	biological_process
NP1-FUN_000057	GO:0009059	macromolecule biosynthetic process	biological_process
NP1-FUN_000057	GO:0009100	glycoprotein metabolic process	biological_process
NP1-FUN_000057	GO:0009101	glycoprotein biosynthetic process	biological_process
NP1-FUN_000057	GO:0009225	nucleotide-sugar metabolic process	biological_process
NP1-FUN_000057	GO:0009250	glucan biosynthetic process	biological_process
NP1-FUN_000057	GO:0009272	NP1-FUNgal-type cell wall biogenesis	biological_process
NP1-FUN_000057	GO:0009987	cellular process	biological_process
NP1-FUN_000057	GO:0010033	obsolete response to organic substance	biological_process
NP1-FUN_000057	GO:0010243	obsolete response to organonitrogen compound	biological_process
NP1-FUN_000057	GO:0010383	cell wall polysaccharide metabolic process	biological_process
NP1-FUN_000057	GO:0010498	proteasomal protein catabolic process	biological_process
NP1-FUN_000057	GO:0012505	endomembrane system	cellular_component
NP1-FUN_000057	GO:0016051	carbohydrate biosynthetic process	biological_process
NP1-FUN_000057	GO:0016740	transferase activity	molecular_function
NP1-FUN_000057	GO:0016757	glycosyltransferase activity	molecular_function
NP1-FUN_000057	GO:0016758	hexosyltransferase activity	molecular_function
NP1-FUN_000057	GO:0018193	peptidyl-amino acid modification	biological_process
NP1-FUN_000057	GO:0018196	obsolete peptidyl-asparagine modification	biological_process
NP1-FUN_000057	GO:0018279	obsolete protein N-linked glycosylation via asparagine	biological_process
NP1-FUN_000057	GO:0019538	protein metabolic process	biological_process
NP1-FUN_000057	GO:0023052	signaling	biological_process
NP1-FUN_000057	GO:0030163	protein catabolic process	biological_process
NP1-FUN_000057	GO:0030246	carbohydrate binding	molecular_function
NP1-FUN_000057	GO:0030968	endoplasmic reticulum unfolded protein response	biological_process
NP1-FUN_000057	GO:0031974	membrane-enclosed lumen	cellular_component
NP1-FUN_000057	GO:0033554	cellular response to stress	biological_process
NP1-FUN_000057	GO:0033692	obsolete cellular polysaccharide biosynthetic process	biological_process
NP1-FUN_000057	GO:0034406	cell wall beta-glucan metabolic process	biological_process
NP1-FUN_000057	GO:0034620	cellular response to unfolded protein	biological_process
NP1-FUN_000057	GO:0034637	obsolete cellular carbohydrate biosynthetic process	biological_process
NP1-FUN_000057	GO:0034641	obsolete cellular nitrogen compound metabolic process	biological_process
NP1-FUN_000057	GO:0034645	obsolete cellular macromolecule biosynthetic process	biological_process
NP1-FUN_000057	GO:0034976	response to endoplasmic reticulum stress	biological_process
NP1-FUN_000057	GO:0035251	UDP-glucosyltransferase activity	molecular_function
NP1-FUN_000057	GO:0035966	response to topologically incorrect protein	biological_process
NP1-FUN_000057	GO:0035967	cellular response to topologically incorrect protein	biological_process
NP1-FUN_000057	GO:0036094	small molecule binding	molecular_function
NP1-FUN_000057	GO:0036211	protein modification process	biological_process
NP1-FUN_000057	GO:0036503	ERAD pathway	biological_process
NP1-FUN_000057	GO:0042221	response to chemical	biological_process
NP1-FUN_000057	GO:0042546	cell wall biogenesis	biological_process
NP1-FUN_000057	GO:0043167	ion binding	molecular_function
NP1-FUN_000057	GO:0043169	cation binding	molecular_function
NP1-FUN_000057	GO:0043170	macromolecule metabolic process	biological_process
NP1-FUN_000057	GO:0043226	organelle	cellular_component
NP1-FUN_000057	GO:0043227	membrane-bounded organelle	cellular_component
NP1-FUN_000057	GO:0043229	intracellular organelle	cellular_component
NP1-FUN_000057	GO:0043231	intracellular membrane-bounded organelle	cellular_component
NP1-FUN_000057	GO:0043233	organelle lumen	cellular_component
NP1-FUN_000057	GO:0043412	macromolecule modification	biological_process
NP1-FUN_000057	GO:0043413	obsolete macromolecule glycosylation	biological_process
NP1-FUN_000057	GO:0044036	cell wall macromolecule metabolic process	biological_process
NP1-FUN_000057	GO:0044038	cell wall macromolecule biosynthetic process	biological_process
NP1-FUN_000057	GO:0044042	glucan metabolic process	biological_process
NP1-FUN_000057	GO:0044085	cellular component biogenesis	biological_process
NP1-FUN_000057	GO:0044237	obsolete cellular metabolic process	biological_process
NP1-FUN_000057	GO:0044238	primary metabolic process	biological_process
NP1-FUN_000057	GO:0044248	obsolete cellular catabolic process	biological_process
NP1-FUN_000057	GO:0044249	obsolete cellular biosynthetic process	biological_process
NP1-FUN_000057	GO:0044257	NA	NA
NP1-FUN_000057	GO:0044260	obsolete cellular macromolecule metabolic process	biological_process
NP1-FUN_000057	GO:0044262	obsolete cellular carbohydrate metabolic process	biological_process
NP1-FUN_000057	GO:0044264	obsolete cellular polysaccharide metabolic process	biological_process
NP1-FUN_000057	GO:0044265	obsolete cellular macromolecule catabolic process	biological_process
NP1-FUN_000057	GO:0044267	NA	NA
NP1-FUN_000057	GO:0044281	small molecule metabolic process	biological_process
NP1-FUN_000057	GO:0044422	obsolete organelle part	cellular_component
NP1-FUN_000057	GO:0044424	obsolete intracellular part	cellular_component
NP1-FUN_000057	GO:0044432	obsolete endoplasmic reticulum part	cellular_component
NP1-FUN_000057	GO:0044444	obsolete cytoplasmic part	cellular_component
NP1-FUN_000057	GO:0044446	obsolete intracellular organelle part	cellular_component
NP1-FUN_000057	GO:0044464	obsolete cell part	cellular_component
NP1-FUN_000057	GO:0046483	obsolete heterocycle metabolic process	biological_process
NP1-FUN_000057	GO:0046527	glucosyltransferase activity	molecular_function
NP1-FUN_000057	GO:0046872	metal ion binding	molecular_function
[truncated: 320,371+ more rows]

## Sheet: Table S4
Table S4. GO enrichment analysis of core genes.
Class	GO_Name	GO_ID	GO_Level	P_value	EnrichmentScore	HitsGenesCountsInSelectedSet	HitsGenesCountsInBackground	AllGenesCountsInSelectedSet	AllGenesCountsInBackground	GenesOfSelectedSetInGOterm
Molecular function	sequence-specific DNA binding	GO:0043565	6	9.33945e-05	1.63464	51	164	577	3033	NP1-FUN_001747-T1,NP1-FUN_003848-T1,NP1-FUN_004567-T1,NP1-FUN_006943-T1,NP1-FUN_002648-T1,NP1-FUN_007798-T1,NP1-FUN_004543-T1,NP1-FUN_003769-T1,NP1-FUN_006907-T1,NP1-FUN_005284-T1,NP1-FUN_004488-T1,NP1-FUN_002983-T1,NP1-FUN_004920-T1,NP1-FUN_003916-T1,NP1-FUN_001344-T1,NP1-FUN_005343-T1,NP1-FUN_006931-T1,NP1-FUN_003863-T1,NP1-FUN_003376-T1,NP1-FUN_003529-T1,NP1-FUN_004947-T1,NP1-FUN_001830-T1,NP1…
Molecular function	sequence-specific double-stranded DNA binding	GO:1990837	7	0.000856508	1.62396	38	123	577	3033	NP1-FUN_001747-T1,NP1-FUN_003848-T1,NP1-FUN_004567-T1,NP1-FUN_006943-T1,NP1-FUN_002648-T1,NP1-FUN_004543-T1,NP1-FUN_003769-T1,NP1-FUN_005284-T1,NP1-FUN_004488-T1,NP1-FUN_002983-T1,NP1-FUN_004920-T1,NP1-FUN_003916-T1,NP1-FUN_005343-T1,NP1-FUN_006931-T1,NP1-FUN_003863-T1,NP1-FUN_003376-T1,NP1-FUN_003529-T1,NP1-FUN_004947-T1,NP1-FUN_001830-T1,NP1-FUN_003060-T1,NP1-FUN_004830-T1,NP1-FUN_001259-T1,NP1…
Molecular function	nucleic acid binding	GO:0003676	4	0.00124648	1.21538	160	692	577	3033	NP1-FUN_001747-T1,NP1-FUN_003848-T1,NP1-FUN_006816-T1,NP1-FUN_003023-T1,NP1-FUN_001335-T1,NP1-FUN_004567-T1,NP1-FUN_006943-T1,NP1-FUN_002648-T1,NP1-FUN_006208-T1,NP1-FUN_001357-T1,NP1-FUN_007798-T1,NP1-FUN_006369-T1,NP1-FUN_004543-T1,NP1-FUN_003000-T1,NP1-FUN_007250-T1,NP1-FUN_006383-T1,NP1-FUN_000892-T1,NP1-FUN_004121-T1,NP1-FUN_001827-T1,NP1-FUN_003769-T1,NP1-FUN_003744-T1,NP1-FUN_006907-T1,NP1…
Molecular function	transition metal ion transmembrane transporter activity	GO:0046915	8	0.00267614	2.50309	10	21	577	3033	NP1-FUN_004818-T1,NP1-FUN_002995-T1,NP1-FUN_006611-T1,NP1-FUN_004592-T1,NP1-FUN_007594-T1,NP1-FUN_004824-T1,NP1-FUN_005326-T1,NP1-FUN_004547-T1,NP1-FUN_001744-T1,NP1-FUN_004598-T1,
Molecular function	DNA replication origin binding	GO:0003688	8	0.00437437	2.1751	12	29	577	3033	NP1-FUN_004567-T1,NP1-FUN_004543-T1,NP1-FUN_005284-T1,NP1-FUN_002983-T1,NP1-FUN_003916-T1,NP1-FUN_003529-T1,NP1-FUN_001830-T1,NP1-FUN_002969-T1,NP1-FUN_003853-T1,NP1-FUN_006833-T1,NP1-FUN_003777-T1,NP1-FUN_004930-T1,
Molecular function	double-stranded DNA binding	GO:0003690	6	0.00797353	1.39966	45	169	577	3033	NP1-FUN_001747-T1,NP1-FUN_003848-T1,NP1-FUN_004567-T1,NP1-FUN_006943-T1,NP1-FUN_002648-T1,NP1-FUN_006369-T1,NP1-FUN_004543-T1,NP1-FUN_003769-T1,NP1-FUN_005284-T1,NP1-FUN_004488-T1,NP1-FUN_002983-T1,NP1-FUN_004920-T1,NP1-FUN_003916-T1,NP1-FUN_005343-T1,NP1-FUN_006931-T1,NP1-FUN_003863-T1,NP1-FUN_003376-T1,NP1-FUN_003529-T1,NP1-FUN_004947-T1,NP1-FUN_001830-T1,NP1-FUN_003060-T1,NP1-FUN_006933-T1,NP1…
Molecular function	NADH dehydrogenase activity	GO:0003954	5	0.00825417	3.28531	5	8	577	3033	NP1-FUN_004558-T1,NP1-FUN_003028-T1,NP1-FUN_002974-T1,NP1-FUN_006682-T1,NP1-FUN_006356-T1,
Molecular function	DNA binding	GO:0003677	5	0.0126701	1.26293	74	308	577	3033	NP1-FUN_001747-T1,NP1-FUN_003848-T1,NP1-FUN_001335-T1,NP1-FUN_004567-T1,NP1-FUN_006943-T1,NP1-FUN_002648-T1,NP1-FUN_006208-T1,NP1-FUN_001357-T1,NP1-FUN_007798-T1,NP1-FUN_006369-T1,NP1-FUN_004543-T1,NP1-FUN_003769-T1,NP1-FUN_006907-T1,NP1-FUN_005284-T1,NP1-FUN_000891-T1,NP1-FUN_004488-T1,NP1-FUN_002983-T1,NP1-FUN_004920-T1,NP1-FUN_003916-T1,NP1-FUN_001344-T1,NP1-FUN_005343-T1,NP1-FUN_006738-T1,NP1…
Molecular function	transferase activity, transferring alkyl or aryl (other than methyl) groups	GO:0016765	4	0.0149624	1.84688	13	37	577	3033	NP1-FUN_003768-T1,NP1-FUN_001323-T1,NP1-FUN_006313-T1,NP1-FUN_003013-T1,NP1-FUN_008083-T1,NP1-FUN_003553-T1,NP1-FUN_004491-T1,NP1-FUN_004792-T1,NP1-FUN_006092-T1,NP1-FUN_003538-T1,NP1-FUN_007290-T1,NP1-FUN_006821-T1,NP1-FUN_007254-T1,
Molecular function	oxidoreductase activity, acting on the CH-NH group of donors, NAD or NADP as acceptor	GO:0016646	5	0.0235505	2.42608	6	13	577	3033	NP1-FUN_002377-T1,NP1-FUN_001384-T1,NP1-FUN_007289-T1,NP1-FUN_004584-T1,NP1-FUN_006961-T1,NP1-FUN_006962-T1,
Molecular function	ferrous iron binding	GO:0008198	8	0.0265538	2.62825	5	10	577	3033	NP1-FUN_005071-T1,NP1-FUN_004502-T1,NP1-FUN_007458-T1,NP1-FUN_007739-T1,NP1-FUN_004485-T1,
Molecular function	ligase activity, forming carbon-oxygen bonds	GO:0016875	4	0.0278951	1.87732	10	28	577	3033	NP1-FUN_003526-T1,NP1-FUN_006370-T1,NP1-FUN_007257-T1,NP1-FUN_000890-T1,NP1-FUN_003724-T1,NP1-FUN_001737-T1,NP1-FUN_003771-T1,NP1-FUN_006702-T1,NP1-FUN_007463-T1,NP1-FUN_004790-T1,
Molecular function	aminoacyl-tRNA ligase activity	GO:0004812	6	0.0278951	1.87732	10	28	577	3033	NP1-FUN_003526-T1,NP1-FUN_006370-T1,NP1-FUN_007257-T1,NP1-FUN_000890-T1,NP1-FUN_003724-T1,NP1-FUN_001737-T1,NP1-FUN_003771-T1,NP1-FUN_006702-T1,NP1-FUN_007463-T1,NP1-FUN_004790-T1,
Molecular function	chromatin binding	GO:0003682	3	0.031687	1.42364	26	96	577	3033	NP1-FUN_001335-T1,NP1-FUN_004567-T1,NP1-FUN_006943-T1,NP1-FUN_002648-T1,NP1-FUN_006907-T1,NP1-FUN_004488-T1,NP1-FUN_003916-T1,NP1-FUN_001344-T1,NP1-FUN_006209-T1,NP1-FUN_003863-T1,NP1-FUN_006212-T1,NP1-FUN_006282-T1,NP1-FUN_005282-T1,NP1-FUN_005465-T1,NP1-FUN_003529-T1,NP1-FUN_004947-T1,NP1-FUN_006830-T1,NP1-FUN_002947-T1,NP1-FUN_001820-T1,NP1-FUN_004830-T1,NP1-FUN_002969-T1,NP1-FUN_007804-T1,NP1…
Molecular function	heterocyclic compound binding	GO:1901363	3	0.0338257	1.10403	201	957	577	3033	NP1-FUN_001747-T1,NP1-FUN_003848-T1,NP1-FUN_006816-T1,NP1-FUN_003023-T1,NP1-FUN_001335-T1,NP1-FUN_004567-T1,NP1-FUN_006943-T1,NP1-FUN_002648-T1,NP1-FUN_006208-T1,NP1-FUN_001334-T1,NP1-FUN_001357-T1,NP1-FUN_007798-T1,NP1-FUN_003378-T1,NP1-FUN_006369-T1,NP1-FUN_004543-T1,NP1-FUN_003000-T1,NP1-FUN_007250-T1,NP1-FUN_006383-T1,NP1-FUN_000892-T1,NP1-FUN_004121-T1,NP1-FUN_001827-T1,NP1-FUN_003769-T1,NP1…
Molecular function	organic cyclic compound binding	GO:0097159	3	0.0381796	1.10032	202	965	577	3033	NP1-FUN_001747-T1,NP1-FUN_003848-T1,NP1-FUN_006816-T1,NP1-FUN_003023-T1,NP1-FUN_001335-T1,NP1-FUN_004567-T1,NP1-FUN_006943-T1,NP1-FUN_002648-T1,NP1-FUN_006208-T1,NP1-FUN_001334-T1,NP1-FUN_001357-T1,NP1-FUN_007798-T1,NP1-FUN_003378-T1,NP1-FUN_006369-T1,NP1-FUN_004543-T1,NP1-FUN_003000-T1,NP1-FUN_007250-T1,NP1-FUN_006383-T1,NP1-FUN_000892-T1,NP1-FUN_004121-T1,NP1-FUN_001827-T1,NP1-FUN_003769-T1,NP1…
Molecular function	DNA-binding transcription factor activity, RNA polymerase II-specific	GO:0000981	4	0.0456443	1.46873	19	68	577	3033	NP1-FUN_001747-T1,NP1-FUN_003848-T1,NP1-FUN_007798-T1,NP1-FUN_005343-T1,NP1-FUN_003376-T1,NP1-FUN_004947-T1,NP1-FUN_004830-T1,NP1-FUN_001259-T1,NP1-FUN_007976-T1,NP1-FUN_004514-T1,NP1-FUN_003728-T1,NP1-FUN_007987-T1,NP1-FUN_002955-T1,NP1-FUN_005345-T1,NP1-FUN_007264-T1,NP1-FUN_001380-T1,NP1-FUN_006088-T1,NP1-FUN_006285-T1,NP1-FUN_006603-T1,
Molecular function	vitamin B6 binding	GO:0070279	5	0.0488657	2.1026	6	15	577	3033	NP1-FUN_003553-T1,NP1-FUN_006196-T1,NP1-FUN_006092-T1,NP1-FUN_001238-T1,NP1-FUN_006821-T1,NP1-FUN_004547-T1,
Molecular function	pyridoxal phosphate binding	GO:0030170	6	0.0488657	2.1026	6	15	577	3033	NP1-FUN_003553-T1,NP1-FUN_006196-T1,NP1-FUN_006092-T1,NP1-FUN_001238-T1,NP1-FUN_006821-T1,NP1-FUN_004547-T1,
Cellular component	transmembrane transporter complex	GO:1902495	4	0.00100676	2.94733	9	16	655	3432	NP1-FUN_007293-T1,NP1-FUN_004558-T1,NP1-FUN_001807-T1,NP1-FUN_001808-T1,NP1-FUN_003739-T1,NP1-FUN_003005-T1,NP1-FUN_003028-T1,NP1-FUN_005762-T1,NP1-FUN_006927-T1,
Cellular component	DNA replication preinitiation complex	GO:0031261	4	0.00275531	2.49509	10	21	655	3432	NP1-FUN_003539-T1,NP1-FUN_004567-T1,NP1-FUN_005284-T1,NP1-FUN_003916-T1,NP1-FUN_003529-T1,NP1-FUN_001830-T1,NP1-FUN_005291-T1,NP1-FUN_002969-T1,NP1-FUN_006833-T1,NP1-FUN_003777-T1,
Cellular component	nuclear pre-replicative complex	GO:0005656	5	0.00305093	2.7945	8	15	655	3432	NP1-FUN_004567-T1,NP1-FUN_005284-T1,NP1-FUN_003916-T1,NP1-FUN_003529-T1,NP1-FUN_001830-T1,NP1-FUN_002969-T1,NP1-FUN_006833-T1,NP1-FUN_003777-T1,
Cellular component	pre-replicative complex	GO:0036387	4	0.00305093	2.7945	8	15	655	3432	NP1-FUN_004567-T1,NP1-FUN_005284-T1,NP1-FUN_003916-T1,NP1-FUN_003529-T1,NP1-FUN_001830-T1,NP1-FUN_002969-T1,NP1-FUN_006833-T1,NP1-FUN_003777-T1,
Cellular component	respiratory chain complex III	GO:0045275	5	0.00838286	3.27481	5	8	655	3432	NP1-FUN_007293-T1,NP1-FUN_001807-T1,NP1-FUN_001808-T1,NP1-FUN_003005-T1,NP1-FUN_006927-T1,
Cellular component	mitochondrial respiratory chain complex III	GO:0005750	6	0.00838286	3.27481	5	8	655	3432	NP1-FUN_007293-T1,NP1-FUN_001807-T1,NP1-FUN_001808-T1,NP1-FUN_003005-T1,NP1-FUN_006927-T1,
Cellular component	transporter complex	GO:1990351	3	0.0136821	1.98747	11	29	655	3432	NP1-FUN_007293-T1,NP1-FUN_004558-T1,NP1-FUN_001807-T1,NP1-FUN_001808-T1,NP1-FUN_003739-T1,NP1-FUN_003005-T1,NP1-FUN_003028-T1,NP1-FUN_002965-T1,NP1-FUN_005762-T1,NP1-FUN_006927-T1,NP1-FUN_004941-T1,
Cellular component	nucleoid	GO:0009295	3	0.0146844	2.14351	9	22	655	3432	NP1-FUN_004543-T1,NP1-FUN_006360-T1,NP1-FUN_006738-T1,NP1-FUN_004791-T1,NP1-FUN_006296-T1,NP1-FUN_007838-T1,NP1-FUN_003006-T1,NP1-FUN_006195-T1,NP1-FUN_003847-T1,
Cellular component	mitochondrial nucleoid	GO:0042645	6	0.0146844	2.14351	9	22	655	3432	NP1-FUN_004543-T1,NP1-FUN_006360-T1,NP1-FUN_006738-T1,NP1-FUN_004791-T1,NP1-FUN_006296-T1,NP1-FUN_007838-T1,NP1-FUN_003006-T1,NP1-FUN_006195-T1,NP1-FUN_003847-T1,
Cellular component	inner mitochondrial membrane protein complex	GO:0098800	4	0.0233558	1.61954	17	55	655	3432	NP1-FUN_001770-T1,NP1-FUN_007580-T1,NP1-FUN_007293-T1,NP1-FUN_006942-T1,NP1-FUN_004558-T1,NP1-FUN_001807-T1,NP1-FUN_004111-T1,NP1-FUN_001808-T1,NP1-FUN_003739-T1,NP1-FUN_002953-T1,NP1-FUN_003005-T1,NP1-FUN_003028-T1,NP1-FUN_007886-T1,NP1-FUN_001252-T1,NP1-FUN_006927-T1,NP1-FUN_006311-T1,NP1-FUN_006390-T1,
Cellular component	catalytic complex	GO:1902494	3	0.0237035	1.1665	122	548	655	3432	NP1-FUN_000719-T1,NP1-FUN_007971-T1,NP1-FUN_003023-T1,NP1-FUN_006198-T1,NP1-FUN_001335-T1,NP1-FUN_004246-T1,NP1-FUN_001278-T1,NP1-FUN_001758-T1,NP1-FUN_006943-T1,NP1-FUN_004508-T1,NP1-FUN_002648-T1,NP1-FUN_006208-T1,NP1-FUN_006692-T1,NP1-FUN_004245-T1,NP1-FUN_005995-T1,NP1-FUN_001759-T1,NP1-FUN_008116-T1,NP1-FUN_003917-T1,NP1-FUN_006748-T1,NP1-FUN_005330-T1,NP1-FUN_006678-T1,NP1-FUN_003850-T1,NP1…
Cellular component	methyltransferase complex	GO:0034708	5	0.0243911	2.09588	8	20	655	3432	NP1-FUN_007971-T1,NP1-FUN_006282-T1,NP1-FUN_002947-T1,NP1-FUN_007380-T1,NP1-FUN_008077-T1,NP1-FUN_007803-T1,NP1-FUN_003019-T1,NP1-FUN_007741-T1,
Cellular component	mitochondrial respirasome	GO:0005746	4	0.0351859	1.88629	9	25	655	3432	NP1-FUN_007580-T1,NP1-FUN_007293-T1,NP1-FUN_004558-T1,NP1-FUN_001807-T1,NP1-FUN_001808-T1,NP1-FUN_003739-T1,NP1-FUN_003005-T1,NP1-FUN_003028-T1,NP1-FUN_006927-T1,
Cellular component	respirasome	GO:0070469	3	0.0351859	1.88629	9	25	655	3432	NP1-FUN_007580-T1,NP1-FUN_007293-T1,NP1-FUN_004558-T1,NP1-FUN_001807-T1,NP1-FUN_001808-T1,NP1-FUN_003739-T1,NP1-FUN_003005-T1,NP1-FUN_003028-T1,NP1-FUN_006927-T1,
Cellular component	nucleoplasm	GO:0005654	3	0.0353626	1.24153	59	249	655	3432	NP1-FUN_003539-T1,NP1-FUN_003023-T1,NP1-FUN_006198-T1,NP1-FUN_001278-T1,NP1-FUN_004567-T1,NP1-FUN_006943-T1,NP1-FUN_002648-T1,NP1-FUN_006208-T1,NP1-FUN_004107-T1,NP1-FUN_007250-T1,NP1-FUN_005284-T1,NP1-FUN_004488-T1,NP1-FUN_006325-T1,NP1-FUN_005733-T1,NP1-FUN_007376-T1,NP1-FUN_003916-T1,NP1-FUN_006815-T1,NP1-FUN_007579-T1,NP1-FUN_003736-T1,NP1-FUN_006282-T1,NP1-FUN_005282-T1,NP1-FUN_005465-T1,NP1…
Cellular component	transferase complex	GO:1990234	4	0.0365617	1.2145	70	302	655	3432	NP1-FUN_000719-T1,NP1-FUN_007971-T1,NP1-FUN_003023-T1,NP1-FUN_006198-T1,NP1-FUN_001278-T1,NP1-FUN_001758-T1,NP1-FUN_006943-T1,NP1-FUN_004508-T1,NP1-FUN_002648-T1,NP1-FUN_006208-T1,NP1-FUN_006692-T1,NP1-FUN_004245-T1,NP1-FUN_005995-T1,NP1-FUN_001759-T1,NP1-FUN_008116-T1,NP1-FUN_005330-T1,NP1-FUN_006678-T1,NP1-FUN_003530-T1,NP1-FUN_006209-T1,NP1-FUN_006722-T1,NP1-FUN_007744-T1,NP1-FUN_005993-T1,NP1…
Cellular component	nuclear protein-containing complex	GO:0140513	3	0.0422385	1.14105	125	574	655	3432	NP1-FUN_000857-T1,NP1-FUN_007971-T1,NP1-FUN_001747-T1,NP1-FUN_007809-T1,NP1-FUN_003539-T1,NP1-FUN_003023-T1,NP1-FUN_006198-T1,NP1-FUN_001335-T1,NP1-FUN_001278-T1,NP1-FUN_004567-T1,NP1-FUN_006943-T1,NP1-FUN_007856-T1,NP1-FUN_002648-T1,NP1-FUN_006208-T1,NP1-FUN_004107-T1,NP1-FUN_007798-T1,NP1-FUN_004245-T1,NP1-FUN_006369-T1,NP1-FUN_004543-T1,NP1-FUN_004121-T1,NP1-FUN_003769-T1,NP1-FUN_005284-T1,NP1…
Cellular component	respiratory chain complex	GO:0098803	4	0.0434711	1.90534	8	22	655	3432	NP1-FUN_007293-T1,NP1-FUN_004558-T1,NP1-FUN_001807-T1,NP1-FUN_001808-T1,NP1-FUN_003739-T1,NP1-FUN_003005-T1,NP1-FUN_003028-T1,NP1-FUN_006927-T1,
Cellular component	oxidoreductase complex	GO:1990204	4	0.0448226	1.65464	12	38	655	3432	NP1-FUN_007293-T1,NP1-FUN_004558-T1,NP1-FUN_001807-T1,NP1-FUN_002949-T1,NP1-FUN_001808-T1,NP1-FUN_003739-T1,NP1-FUN_007838-T1,NP1-FUN_003005-T1,NP1-FUN_003028-T1,NP1-FUN_005762-T1,NP1-FUN_007596-T1,NP1-FUN_006927-T1,
Cellular component	transcription regulator complex	GO:0005667	3	0.0449344	1.45547	20	72	655	3432	NP1-FUN_001747-T1,NP1-FUN_003023-T1,NP1-FUN_006198-T1,NP1-FUN_001278-T1,NP1-FUN_006943-T1,NP1-FUN_002648-T1,NP1-FUN_006208-T1,NP1-FUN_007798-T1,NP1-FUN_003769-T1,NP1-FUN_004920-T1,NP1-FUN_006931-T1,NP1-FUN_005465-T1,NP1-FUN_003062-T1,NP1-FUN_004947-T1,NP1-FUN_004830-T1,NP1-FUN_007804-T1,NP1-FUN_006663-T1,NP1-FUN_004484-T1,NP1-FUN_006191-T1,NP1-FUN_006603-T1,
Cellular component	mRNA cleavage and polyadenylation specificity factor complex	GO:0005847	5	0.0496004	2.09588	6	15	655	3432	NP1-FUN_004107-T1,NP1-FUN_005733-T1,NP1-FUN_003914-T1,NP1-FUN_002947-T1,NP1-FUN_004563-T1,NP1-FUN_000700-T1,
Biological process	aspartate family amino acid metabolic process	GO:0009066	9	0.000425121	2.14893	19	46	676	3517	NP1-FUN_006382-T1,NP1-FUN_004829-T1,NP1-FUN_003013-T1,NP1-FUN_003553-T1,NP1-FUN_002377-T1,NP1-FUN_006910-T1,NP1-FUN_004480-T1,NP1-FUN_006092-T1,NP1-FUN_003538-T1,NP1-FUN_005991-T1,NP1-FUN_004791-T1,NP1-FUN_007289-T1,NP1-FUN_006961-T1,NP1-FUN_006821-T1,NP1-FUN_002955-T1,NP1-FUN_005916-T1,NP1-FUN_007471-T1,NP1-FUN_006286-T1,NP1-FUN_006962-T1,
Biological process	aspartate family amino acid biosynthetic process	GO:0009067	10	0.000452303	2.31229	16	36	676	3517	NP1-FUN_004829-T1,NP1-FUN_003013-T1,NP1-FUN_003553-T1,NP1-FUN_002377-T1,NP1-FUN_006910-T1,NP1-FUN_004480-T1,NP1-FUN_006092-T1,NP1-FUN_005991-T1,NP1-FUN_007289-T1,NP1-FUN_006961-T1,NP1-FUN_006821-T1,NP1-FUN_002955-T1,NP1-FUN_005916-T1,NP1-FUN_007471-T1,NP1-FUN_006286-T1,NP1-FUN_006962-T1,
Biological process	lysine biosynthetic process via aminoadipic acid	GO:0019878	12	0.000970915	3.902	6	8	676	3517	NP1-FUN_004480-T1,NP1-FUN_005991-T1,NP1-FUN_007289-T1,NP1-FUN_006961-T1,NP1-FUN_002955-T1,NP1-FUN_006962-T1,
Biological process	gene expression	GO:0010467	5	0.0014851	1.14134	274	1249	676	3517	NP1-FUN_000857-T1,NP1-FUN_007971-T1,NP1-FUN_001747-T1,NP1-FUN_003848-T1,NP1-FUN_007809-T1,NP1-FUN_006816-T1,NP1-FUN_003527-T1,NP1-FUN_004807-T1,NP1-FUN_003023-T1,NP1-FUN_006198-T1,NP1-FUN_001335-T1,NP1-FUN_001278-T1,NP1-FUN_006943-T1,NP1-FUN_002648-T1,NP1-FUN_006208-T1,NP1-FUN_001334-T1,NP1-FUN_000870-T1,NP1-FUN_004107-T1,NP1-FUN_006932-T1,NP1-FUN_007798-T1,NP1-FUN_002959-T1,NP1-FUN_004245-T1,NP1…
Biological process	lysine biosynthetic process	GO:0009085	11	0.00244004	3.46844	6	9	676	3517	NP1-FUN_004480-T1,NP1-FUN_005991-T1,NP1-FUN_007289-T1,NP1-FUN_006961-T1,NP1-FUN_002955-T1,NP1-FUN_006962-T1,
Biological process	lysine metabolic process	GO:0006553	10	0.00244004	3.46844	6	9	676	3517	NP1-FUN_004480-T1,NP1-FUN_005991-T1,NP1-FUN_007289-T1,NP1-FUN_006961-T1,NP1-FUN_002955-T1,NP1-FUN_006962-T1,
Biological process	transition metal ion transport	GO:0000041	8	0.00428697	1.93587	16	43	676	3517	NP1-FUN_000869-T1,NP1-FUN_004818-T1,NP1-FUN_007604-T1,NP1-FUN_003710-T1,NP1-FUN_002995-T1,NP1-FUN_006611-T1,NP1-FUN_004592-T1,NP1-FUN_003863-T1,NP1-FUN_007594-T1,NP1-FUN_004824-T1,NP1-FUN_006524-T1,NP1-FUN_005326-T1,NP1-FUN_005762-T1,NP1-FUN_004547-T1,NP1-FUN_001744-T1,NP1-FUN_004598-T1,
Biological process	macromolecule metabolic process	GO:0043170	4	0.00478409	1.07901	415	2001	676	3517	NP1-FUN_000719-T1,NP1-FUN_000857-T1,NP1-FUN_007971-T1,NP1-FUN_005079-T1,NP1-FUN_001747-T1,NP1-FUN_003848-T1,NP1-FUN_007809-T1,NP1-FUN_003768-T1,NP1-FUN_006816-T1,NP1-FUN_003527-T1,NP1-FUN_006839-T1,NP1-FUN_007375-T1,NP1-FUN_004807-T1,NP1-FUN_003539-T1,NP1-FUN_003023-T1,NP1-FUN_006198-T1,NP1-FUN_001335-T1,NP1-FUN_002970-T1,NP1-FUN_004246-T1,NP1-FUN_006725-T1,NP1-FUN_001278-T1,NP1-FUN_004567-T1,NP1…
Biological process	nucleolar large rRNA transcription by RNA polymerase I	GO:0042790	13	0.00511423	3.1216	6	10	676	3517	NP1-FUN_004245-T1,NP1-FUN_006209-T1,NP1-FUN_006931-T1,NP1-FUN_001269-T1,NP1-FUN_004947-T1,NP1-FUN_003858-T1,
Biological process	dolichol-linked oligosaccharide biosynthetic process	GO:0006488	7	0.00547758	2.80143	7	13	676	3517	NP1-FUN_005327-T1,NP1-FUN_007465-T1,NP1-FUN_005292-T1,NP1-FUN_005277-T1,NP1-FUN_001379-T1,NP1-FUN_007251-T1,NP1-FUN_004918-T1,
Biological process	pre-replicative complex assembly involved in cell cycle DNA replication	GO:1902299	10	0.00840878	2.44831	8	17	676	3517	NP1-FUN_004567-T1,NP1-FUN_005284-T1,NP1-FUN_003916-T1,NP1-FUN_003529-T1,NP1-FUN_001830-T1,NP1-FUN_002969-T1,NP1-FUN_006833-T1,NP1-FUN_003777-T1,
Biological process	pre-replicative complex assembly	GO:0036388	9	0.00840878	2.44831	8	17	676	3517	NP1-FUN_004567-T1,NP1-FUN_005284-T1,NP1-FUN_003916-T1,NP1-FUN_003529-T1,NP1-FUN_001830-T1,NP1-FUN_002969-T1,NP1-FUN_006833-T1,NP1-FUN_003777-T1,
Biological process	pre-replicative complex assembly involved in nuclear cell cycle DNA replication	GO:0006267	11	0.00840878	2.44831	8	17	676	3517	NP1-FUN_004567-T1,NP1-FUN_005284-T1,NP1-FUN_003916-T1,NP1-FUN_003529-T1,NP1-FUN_001830-T1,NP1-FUN_002969-T1,NP1-FUN_006833-T1,NP1-FUN_003777-T1,
Biological process	homocysteine metabolic process	GO:0050667	9	0.0086537	3.25166	5	8	676	3517	NP1-FUN_003013-T1,NP1-FUN_003553-T1,NP1-FUN_006092-T1,NP1-FUN_006821-T1,NP1-FUN_005916-T1,
Biological process	oligosaccharide-lipid intermediate biosynthetic process	GO:0006490	6	0.00916339	2.60133	7	14	676	3517	NP1-FUN_005327-T1,NP1-FUN_007465-T1,NP1-FUN_005292-T1,NP1-FUN_005277-T1,NP1-FUN_001379-T1,NP1-FUN_007251-T1,NP1-FUN_004918-T1,
Biological process	iron ion transport	GO:0006826	9	0.0109025	2.22971	9	21	676	3517	NP1-FUN_000869-T1,NP1-FUN_007604-T1,NP1-FUN_003710-T1,NP1-FUN_002995-T1,NP1-FUN_003863-T1,NP1-FUN_004824-T1,NP1-FUN_006524-T1,NP1-FUN_005762-T1,NP1-FUN_001744-T1,
Biological process	rRNA transcription	GO:0009303	12	0.0126359	2.31229	8	18	676	3517	NP1-FUN_004245-T1,NP1-FUN_004920-T1,NP1-FUN_006209-T1,NP1-FUN_006931-T1,NP1-FUN_001269-T1,NP1-FUN_006212-T1,NP1-FUN_004947-T1,NP1-FUN_003858-T1,
Biological process	nitrogen compound metabolic process	GO:0006807	3	0.0135253	1.05471	476	2348	676	3517	NP1-FUN_006382-T1,NP1-FUN_000719-T1,NP1-FUN_007971-T1,NP1-FUN_001747-T1,NP1-FUN_003848-T1,NP1-FUN_003768-T1,NP1-FUN_006816-T1,NP1-FUN_003527-T1,NP1-FUN_006839-T1,NP1-FUN_001323-T1,NP1-FUN_007375-T1,NP1-FUN_004807-T1,NP1-FUN_003539-T1,NP1-FUN_003023-T1,NP1-FUN_006198-T1,NP1-FUN_001335-T1,NP1-FUN_002970-T1,NP1-FUN_004246-T1,NP1-FUN_006725-T1,NP1-FUN_001278-T1,NP1-FUN_004567-T1,NP1-FUN_001771-T1,NP1…
Biological process	zinc ion homeostasis	GO:0055069	10	0.0164208	2.89037	5	9	676	3517	NP1-FUN_006611-T1,NP1-FUN_007594-T1,NP1-FUN_005326-T1,NP1-FUN_004915-T1,NP1-FUN_004598-T1,
Biological process	mitochondrial electron transport, ubiquinol to cytochrome c	GO:0006122	9	0.0164208	2.89037	5	9	676	3517	NP1-FUN_007293-T1,NP1-FUN_001807-T1,NP1-FUN_001808-T1,NP1-FUN_003005-T1,NP1-FUN_006927-T1,
Biological process	termination of RNA polymerase II transcription, poly(A)-coupled	GO:0030846	11	0.0164208	2.89037	5	9	676	3517	NP1-FUN_004107-T1,NP1-FUN_006328-T1,NP1-FUN_007255-T1,NP1-FUN_000700-T1,NP1-FUN_003008-T1,
Biological process	cellular zinc ion homeostasis	GO:0006882	11	0.0164208	2.89037	5	9	676	3517	NP1-FUN_006611-T1,NP1-FUN_007594-T1,NP1-FUN_005326-T1,NP1-FUN_004915-T1,NP1-FUN_004598-T1,
Biological process	cellular macromolecule metabolic process	GO:0044260	5	0.0171224	1.0798	341	1643	676	3517	NP1-FUN_000719-T1,NP1-FUN_007971-T1,NP1-FUN_005079-T1,NP1-FUN_001747-T1,NP1-FUN_003848-T1,NP1-FUN_003768-T1,NP1-FUN_003527-T1,NP1-FUN_006839-T1,NP1-FUN_007375-T1,NP1-FUN_004807-T1,NP1-FUN_003539-T1,NP1-FUN_003023-T1,NP1-FUN_006198-T1,NP1-FUN_001335-T1,NP1-FUN_002970-T1,NP1-FUN_004246-T1,NP1-FUN_006725-T1,NP1-FUN_001278-T1,NP1-FUN_004567-T1,NP1-FUN_001758-T1,NP1-FUN_001771-T1,NP1-FUN_006943-T1,NP1…
Biological process	methionine metabolic process	GO:0006555	10	0.0174425	2.00102	10	26	676	3517	NP1-FUN_003013-T1,NP1-FUN_003553-T1,NP1-FUN_002377-T1,NP1-FUN_006910-T1,NP1-FUN_006092-T1,NP1-FUN_003538-T1,NP1-FUN_006821-T1,NP1-FUN_005916-T1,NP1-FUN_007471-T1,NP1-FUN_006286-T1,
Biological process	cellular macromolecule biosynthetic process	GO:0034645	6	0.0181827	1.11276	228	1066	676	3517	NP1-FUN_000719-T1,NP1-FUN_007971-T1,NP1-FUN_001747-T1,NP1-FUN_003848-T1,NP1-FUN_003527-T1,NP1-FUN_007375-T1,NP1-FUN_004807-T1,NP1-FUN_003539-T1,NP1-FUN_003023-T1,NP1-FUN_006198-T1,NP1-FUN_001335-T1,NP1-FUN_006725-T1,NP1-FUN_001278-T1,NP1-FUN_004567-T1,NP1-FUN_001758-T1,NP1-FUN_006943-T1,NP1-FUN_004508-T1,NP1-FUN_002648-T1,NP1-FUN_004591-T1,NP1-FUN_006208-T1,NP1-FUN_001334-T1,NP1-FUN_004107-T1,NP1…
Biological process	mitochondrial gene expression	GO:0140053	6	0.0205855	1.46325	27	96	676	3517	NP1-FUN_006383-T1,NP1-FUN_001816-T1,NP1-FUN_003526-T1,NP1-FUN_006360-T1,NP1-FUN_006095-T1,NP1-FUN_006370-T1,NP1-FUN_005045-T1,NP1-FUN_007282-T1,NP1-FUN_006305-T1,NP1-FUN_005467-T1,NP1-FUN_006702-T1,NP1-FUN_007277-T1,NP1-FUN_006685-T1,NP1-FUN_007586-T1,NP1-FUN_007597-T1,NP1-FUN_006893-T1,NP1-FUN_004482-T1,NP1-FUN_001812-T1,NP1-FUN_007463-T1,NP1-FUN_004790-T1,NP1-FUN_001361-T1,NP1-FUN_005053-T1,NP1…
Biological process	macromolecule biosynthetic process	GO:0009059	5	0.0207071	1.10932	229	1074	676	3517	NP1-FUN_000719-T1,NP1-FUN_007971-T1,NP1-FUN_001747-T1,NP1-FUN_003848-T1,NP1-FUN_003527-T1,NP1-FUN_007375-T1,NP1-FUN_004807-T1,NP1-FUN_003539-T1,NP1-FUN_003023-T1,NP1-FUN_006198-T1,NP1-FUN_001335-T1,NP1-FUN_006725-T1,NP1-FUN_001278-T1,NP1-FUN_004567-T1,NP1-FUN_001758-T1,NP1-FUN_006943-T1,NP1-FUN_004508-T1,NP1-FUN_002648-T1,NP1-FUN_004591-T1,NP1-FUN_006208-T1,NP1-FUN_001334-T1,NP1-FUN_004107-T1,NP1…
Biological process	methionine biosynthetic process	GO:0009086	11	0.0210681	2.03582	9	23	676	3517	NP1-FUN_003013-T1,NP1-FUN_003553-T1,NP1-FUN_002377-T1,NP1-FUN_006910-T1,NP1-FUN_006092-T1,NP1-FUN_006821-T1,NP1-FUN_005916-T1,NP1-FUN_007471-T1,NP1-FUN_006286-T1,
Biological process	cellular biosynthetic process	GO:0044249	4	0.0235598	1.07993	318	1532	676	3517	NP1-FUN_006382-T1,NP1-FUN_000719-T1,NP1-FUN_007971-T1,NP1-FUN_001747-T1,NP1-FUN_003848-T1,NP1-FUN_003527-T1,NP1-FUN_001323-T1,NP1-FUN_007375-T1,NP1-FUN_004509-T1,NP1-FUN_004807-T1,NP1-FUN_003539-T1,NP1-FUN_003023-T1,NP1-FUN_006198-T1,NP1-FUN_001335-T1,NP1-FUN_006725-T1,NP1-FUN_001278-T1,NP1-FUN_004567-T1,NP1-FUN_001758-T1,NP1-FUN_006943-T1,NP1-FUN_004508-T1,NP1-FUN_002648-T1,NP1-FUN_004829-T1,NP1…
Biological process	amino acid activation	GO:0043038	8	0.0244083	1.84611	11	31	676	3517	NP1-FUN_003526-T1,NP1-FUN_006370-T1,NP1-FUN_007257-T1,NP1-FUN_000890-T1,NP1-FUN_003724-T1,NP1-FUN_001737-T1,NP1-FUN_003771-T1,NP1-FUN_006702-T1,NP1-FUN_006893-T1,NP1-FUN_007463-T1,NP1-FUN_004790-T1,
Biological process	tRNA aminoacylation	GO:0043039	10	0.0244083	1.84611	11	31	676	3517	NP1-FUN_003526-T1,NP1-FUN_006370-T1,NP1-FUN_007257-T1,NP1-FUN_000890-T1,NP1-FUN_003724-T1,NP1-FUN_001737-T1,NP1-FUN_003771-T1,NP1-FUN_006702-T1,NP1-FUN_006893-T1,NP1-FUN_007463-T1,NP1-FUN_004790-T1,
Biological process	iron ion transmembrane transport	GO:0034755	10	0.0247538	2.40123	6	13	676	3517	NP1-FUN_007604-T1,NP1-FUN_003710-T1,NP1-FUN_002995-T1,NP1-FUN_004824-T1,NP1-FUN_005762-T1,NP1-FUN_001744-T1,
Biological process	L-methionine biosynthetic process	GO:0071265	12	0.0247538	2.40123	6	13	676	3517	NP1-FUN_003013-T1,NP1-FUN_003553-T1,NP1-FUN_006092-T1,NP1-FUN_006821-T1,NP1-FUN_005916-T1,NP1-FUN_007471-T1,
Biological process	peptidyl-lysine modification	GO:0018205	9	0.0274924	1.41007	29	107	676	3517	NP1-FUN_005330-T1,NP1-FUN_003850-T1,NP1-FUN_001383-T1,NP1-FUN_004580-T1,NP1-FUN_001344-T1,NP1-FUN_007579-T1,NP1-FUN_003736-T1,NP1-FUN_006282-T1,NP1-FUN_005282-T1,NP1-FUN_006397-T1,NP1-FUN_004506-T1,NP1-FUN_005281-T1,NP1-FUN_002947-T1,NP1-FUN_006373-T1,NP1-FUN_007381-T1,NP1-FUN_007804-T1,NP1-FUN_007380-T1,NP1-FUN_007382-T1,NP1-FUN_001339-T1,NP1-FUN_001729-T1,NP1-FUN_007265-T1,NP1-FUN_003740-T1,NP1…
Biological process	biosynthetic process	GO:0009058	3	0.0338454	1.07261	321	1557	676	3517	NP1-FUN_006382-T1,NP1-FUN_000719-T1,NP1-FUN_007971-T1,NP1-FUN_001747-T1,NP1-FUN_003848-T1,NP1-FUN_003527-T1,NP1-FUN_001323-T1,NP1-FUN_007375-T1,NP1-FUN_004509-T1,NP1-FUN_004807-T1,NP1-FUN_003539-T1,NP1-FUN_003023-T1,NP1-FUN_006198-T1,NP1-FUN_001335-T1,NP1-FUN_006725-T1,NP1-FUN_001278-T1,NP1-FUN_004567-T1,NP1-FUN_001758-T1,NP1-FUN_006943-T1,NP1-FUN_004508-T1,NP1-FUN_002648-T1,NP1-FUN_004829-T1,NP1…
Biological process	nucleic acid metabolic process	GO:0090304	6	0.035553	1.08893	252	1204	676	3517	NP1-FUN_007971-T1,NP1-FUN_001747-T1,NP1-FUN_003848-T1,NP1-FUN_006816-T1,NP1-FUN_003527-T1,NP1-FUN_007375-T1,NP1-FUN_004807-T1,NP1-FUN_003539-T1,NP1-FUN_003023-T1,NP1-FUN_006198-T1,NP1-FUN_001335-T1,NP1-FUN_006725-T1,NP1-FUN_001278-T1,NP1-FUN_004567-T1,NP1-FUN_006943-T1,NP1-FUN_002648-T1,NP1-FUN_004591-T1,NP1-FUN_006208-T1,NP1-FUN_001334-T1,NP1-FUN_006692-T1,NP1-FUN_000870-T1,NP1-FUN_004107-T1,NP1…
Biological process	organic substance biosynthetic process	GO:1901576	4	0.0366455	1.07133	320	1554	676	3517	NP1-FUN_006382-T1,NP1-FUN_000719-T1,NP1-FUN_007971-T1,NP1-FUN_001747-T1,NP1-FUN_003848-T1,NP1-FUN_003527-T1,NP1-FUN_001323-T1,NP1-FUN_007375-T1,NP1-FUN_004509-T1,NP1-FUN_004807-T1,NP1-FUN_003539-T1,NP1-FUN_003023-T1,NP1-FUN_006198-T1,NP1-FUN_001335-T1,NP1-FUN_006725-T1,NP1-FUN_001278-T1,NP1-FUN_004567-T1,NP1-FUN_001758-T1,NP1-FUN_006943-T1,NP1-FUN_004508-T1,NP1-FUN_002648-T1,NP1-FUN_004829-T1,NP1…
Biological process	RNA metabolic process	GO:0016070	7	0.0367798	1.0993	217	1027	676	3517	NP1-FUN_007971-T1,NP1-FUN_001747-T1,NP1-FUN_003848-T1,NP1-FUN_006816-T1,NP1-FUN_003527-T1,NP1-FUN_004807-T1,NP1-FUN_003023-T1,NP1-FUN_006198-T1,NP1-FUN_001335-T1,NP1-FUN_001278-T1,NP1-FUN_006943-T1,NP1-FUN_002648-T1,NP1-FUN_004591-T1,NP1-FUN_006208-T1,NP1-FUN_001334-T1,NP1-FUN_000870-T1,NP1-FUN_004107-T1,NP1-FUN_007798-T1,NP1-FUN_002959-T1,NP1-FUN_004245-T1,NP1-FUN_007250-T1,NP1-FUN_004121-T1,NP1…
Biological process	cellular nitrogen compound biosynthetic process	GO:0044271	5	0.0371305	1.0953	228	1083	676	3517	NP1-FUN_007971-T1,NP1-FUN_001747-T1,NP1-FUN_003848-T1,NP1-FUN_003527-T1,NP1-FUN_001323-T1,NP1-FUN_007375-T1,NP1-FUN_004807-T1,NP1-FUN_003023-T1,NP1-FUN_006198-T1,NP1-FUN_001335-T1,NP1-FUN_006725-T1,NP1-FUN_001278-T1,NP1-FUN_006943-T1,NP1-FUN_002648-T1,NP1-FUN_004829-T1,NP1-FUN_006313-T1,NP1-FUN_004591-T1,NP1-FUN_006208-T1,NP1-FUN_001334-T1,NP1-FUN_004107-T1,NP1-FUN_004556-T1,NP1-FUN_006932-T1,NP1…
Biological process	peptidyl-lysine methylation	GO:0018022	10	0.0377778	1.61861	14	45	676	3517	NP1-FUN_005330-T1,NP1-FUN_004580-T1,NP1-FUN_007579-T1,NP1-FUN_006282-T1,NP1-FUN_005282-T1,NP1-FUN_006397-T1,NP1-FUN_005281-T1,NP1-FUN_002947-T1,NP1-FUN_007804-T1,NP1-FUN_007380-T1,NP1-FUN_001729-T1,NP1-FUN_007265-T1,NP1-FUN_003019-T1,NP1-FUN_007741-T1,
Biological process	nucleobase-containing compound metabolic process	GO:0006139	5	0.037891	1.07796	288	1390	676	3517	NP1-FUN_007971-T1,NP1-FUN_001747-T1,NP1-FUN_003848-T1,NP1-FUN_006816-T1,NP1-FUN_003527-T1,NP1-FUN_007375-T1,NP1-FUN_004807-T1,NP1-FUN_003539-T1,NP1-FUN_003023-T1,NP1-FUN_006198-T1,NP1-FUN_001335-T1,NP1-FUN_006725-T1,NP1-FUN_001278-T1,NP1-FUN_004567-T1,NP1-FUN_006943-T1,NP1-FUN_002648-T1,NP1-FUN_004591-T1,NP1-FUN_006208-T1,NP1-FUN_001334-T1,NP1-FUN_006692-T1,NP1-FUN_000870-T1,NP1-FUN_004107-T1,NP1…
Biological process	tRNA aminoacylation for protein translation	GO:0006418	11	0.0380387	1.79402	10	29	676	3517	NP1-FUN_003526-T1,NP1-FUN_006370-T1,NP1-FUN_007257-T1,NP1-FUN_000890-T1,NP1-FUN_003724-T1,NP1-FUN_001737-T1,NP1-FUN_003771-T1,NP1-FUN_006702-T1,NP1-FUN_007463-T1,NP1-FUN_004790-T1,
Biological process	cellular aromatic compound metabolic process	GO:0006725	4	0.0390318	1.07385	303	1468	676	3517	NP1-FUN_007971-T1,NP1-FUN_001747-T1,NP1-FUN_003848-T1,NP1-FUN_006816-T1,NP1-FUN_003527-T1,NP1-FUN_007375-T1,NP1-FUN_004807-T1,NP1-FUN_003539-T1,NP1-FUN_003023-T1,NP1-FUN_006198-T1,NP1-FUN_001335-T1,NP1-FUN_006725-T1,NP1-FUN_001278-T1,NP1-FUN_004567-T1,NP1-FUN_006943-T1,NP1-FUN_002648-T1,NP1-FUN_006313-T1,NP1-FUN_004591-T1,NP1-FUN_006208-T1,NP1-FUN_001334-T1,NP1-FUN_006692-T1,NP1-FUN_000870-T1,NP1…
Biological process	aerobic electron transport chain	GO:0019646	8	0.0419066	2.02326	7	18	676	3517	NP1-FUN_007293-T1,NP1-FUN_004558-T1,NP1-FUN_001807-T1,NP1-FUN_001808-T1,NP1-FUN_003005-T1,NP1-FUN_006927-T1,NP1-FUN_005494-T1,
Biological process	quinone metabolic process	GO:1901661	5	0.0451499	1.89188	8	22	676	3517	NP1-FUN_004122-T1,NP1-FUN_005343-T1,NP1-FUN_007462-T1,NP1-FUN_004472-T1,NP1-FUN_007660-T1,NP1-FUN_001766-T1,NP1-FUN_003929-T1,NP1-FUN_006356-T1,
Biological process	quinone biosynthetic process	GO:1901663	6	0.0451499	1.89188	8	22	676	3517	NP1-FUN_004122-T1,NP1-FUN_005343-T1,NP1-FUN_007462-T1,NP1-FUN_004472-T1,NP1-FUN_007660-T1,NP1-FUN_001766-T1,NP1-FUN_003929-T1,NP1-FUN_006356-T1,
Biological process	protein alkylation	GO:0008213	8	0.0476434	1.49907	17	59	676	3517	NP1-FUN_005330-T1,NP1-FUN_004580-T1,NP1-FUN_007579-T1,NP1-FUN_006282-T1,NP1-FUN_005282-T1,NP1-FUN_006397-T1,NP1-FUN_005281-T1,NP1-FUN_002947-T1,NP1-FUN_007804-T1,NP1-FUN_007380-T1,NP1-FUN_006822-T1,NP1-FUN_001729-T1,NP1-FUN_007265-T1,NP1-FUN_006206-T1,NP1-FUN_003019-T1,NP1-FUN_004565-T1,NP1-FUN_007741-T1,
Biological process	protein methylation	GO:0006479	9	0.0476434	1.49907	17	59	676	3517	NP1-FUN_005330-T1,NP1-FUN_004580-T1,NP1-FUN_007579-T1,NP1-FUN_006282-T1,NP1-FUN_005282-T1,NP1-FUN_006397-T1,NP1-FUN_005281-T1,NP1-FUN_002947-T1,NP1-FUN_007804-T1,NP1-FUN_007380-T1,NP1-FUN_006822-T1,NP1-FUN_001729-T1,NP1-FUN_007265-T1,NP1-FUN_006206-T1,NP1-FUN_003019-T1,NP1-FUN_004565-T1,NP1-FUN_007741-T1,
Biological process	heterocycle metabolic process	GO:0046483	4	0.0480434	1.06938	304	1479	676	3517	NP1-FUN_007971-T1,NP1-FUN_001747-T1,NP1-FUN_003848-T1,NP1-FUN_006816-T1,NP1-FUN_003527-T1,NP1-FUN_001323-T1,NP1-FUN_007375-T1,NP1-FUN_004807-T1,NP1-FUN_003539-T1,NP1-FUN_003023-T1,NP1-FUN_006198-T1,NP1-FUN_001335-T1,NP1-FUN_006725-T1,NP1-FUN_001278-T1,NP1-FUN_004567-T1,NP1-FUN_006943-T1,NP1-FUN_002648-T1,NP1-FUN_006313-T1,NP1-FUN_004591-T1,NP1-FUN_006208-T1,NP1-FUN_001334-T1,NP1-FUN_006692-T1,NP1…

## Sheet: Table S5
Table S5. GO enrichment analysis of accessory genes.
Class	GO_Name	GO_ID	GO_Level	P_value	EnrichmentScore	HitsGenesCountsInSelectedSet	HitsGenesCountsInBackground	AllGenesCountsInSelectedSet	AllGenesCountsInBackground	GenesOfSelectedSetInGOterm
Molecular function	thiolester hydrolase activity	GO:0016790	5	0.00107674	4.28592	6	11	386	3033	NP1-FUN_002890-T1,NP1-FUN_002903-T1,NP1-FUN_003786-T1,NP1-FUN_000391-T1,NP1-FUN_000392-T1,NP1-FUN_002908-T1,
Molecular function	kinase activator activity	GO:0019209	5	0.00249673	2.8287	9	25	386	3033	NP1-FUN_005354-T1,NP1-FUN_004727-T1,NP1-FUN_007213-T1,NP1-FUN_002896-T1,NP1-FUN_001250-T1,NP1-FUN_006419-T1,NP1-FUN_008027-T1,NP1-FUN_001251-T1,NP1-FUN_005878-T1,
Molecular function	protein kinase activator activity	GO:0030295	6	0.0073751	2.61917	8	24	386	3033	NP1-FUN_004727-T1,NP1-FUN_007213-T1,NP1-FUN_002896-T1,NP1-FUN_001250-T1,NP1-FUN_006419-T1,NP1-FUN_008027-T1,NP1-FUN_001251-T1,NP1-FUN_005878-T1,
Molecular function	iron ion binding	GO:0005506	7	0.00899416	2.75013	7	20	386	3033	NP1-FUN_004486-T1,NP1-FUN_002351-T1,NP1-FUN_006016-T1,NP1-FUN_007725-T1,NP1-FUN_005116-T1,NP1-FUN_000709-T1,NP1-FUN_005648-T1,
Molecular function	phosphoric diester hydrolase activity	GO:0008081	6	0.0119982	3.27396	5	12	386	3033	NP1-FUN_006600-T1,NP1-FUN_008117-T1,NP1-FUN_005293-T1,NP1-FUN_005294-T1,NP1-FUN_003627-T1,
Molecular function	carboxylic ester hydrolase activity	GO:0052689	5	0.0152159	2.20993	9	32	386	3033	NP1-FUN_002029-T1,NP1-FUN_004478-T1,NP1-FUN_004410-T1,NP1-FUN_007185-T1,NP1-FUN_005600-T1,NP1-FUN_000391-T1,NP1-FUN_004730-T1,NP1-FUN_004616-T1,NP1-FUN_000392-T1,
Molecular function	kinase regulator activity	GO:0019207	4	0.015872	2.01006	11	43	386	3033	NP1-FUN_005354-T1,NP1-FUN_004727-T1,NP1-FUN_007213-T1,NP1-FUN_002084-T1,NP1-FUN_002896-T1,NP1-FUN_001250-T1,NP1-FUN_006419-T1,NP1-FUN_008027-T1,NP1-FUN_001251-T1,NP1-FUN_005878-T1,NP1-FUN_005719-T1,
Molecular function	catalytic activity, acting on RNA	GO:0140098	4	0.0316906	1.38154	32	182	386	3033	NP1-FUN_005182-T1,NP1-FUN_007969-T1,NP1-FUN_004751-T1,NP1-FUN_004478-T1,NP1-FUN_003152-T1,NP1-FUN_001074-T1,NP1-FUN_005701-T1,NP1-FUN_004410-T1,NP1-FUN_004130-T1,NP1-FUN_007725-T1,NP1-FUN_004702-T1,NP1-FUN_007185-T1,NP1-FUN_003875-T1,NP1-FUN_005611-T1,NP1-FUN_006249-T1,NP1-FUN_007965-T1,NP1-FUN_005600-T1,NP1-FUN_004675-T1,NP1-FUN_002082-T1,NP1-FUN_006570-T1,NP1-FUN_002816-T1,NP1-FUN_003283-T1,NP1…
Molecular function	ion channel activity	GO:0005216	6	0.0329406	2.61917	5	15	386	3033	NP1-FUN_004086-T1,NP1-FUN_006922-T1,NP1-FUN_001810-T1,NP1-FUN_002692-T1,NP1-FUN_005472-T1,
Molecular function	transaminase activity	GO:0008483	5	0.0332248	2.35725	6	20	386	3033	NP1-FUN_002751-T1,NP1-FUN_002062-T1,NP1-FUN_003143-T1,NP1-FUN_000244-T1,NP1-FUN_008133-T1,NP1-FUN_005567-T1,
Molecular function	transferase activity, transferring nitrogenous groups	GO:0016769	4	0.0332248	2.35725	6	20	386	3033	NP1-FUN_002751-T1,NP1-FUN_002062-T1,NP1-FUN_003143-T1,NP1-FUN_000244-T1,NP1-FUN_008133-T1,NP1-FUN_005567-T1,
Molecular function	protein kinase regulator activity	GO:0019887	5	0.0338961	1.87084	10	42	386	3033	NP1-FUN_004727-T1,NP1-FUN_007213-T1,NP1-FUN_002084-T1,NP1-FUN_002896-T1,NP1-FUN_001250-T1,NP1-FUN_006419-T1,NP1-FUN_008027-T1,NP1-FUN_001251-T1,NP1-FUN_005878-T1,NP1-FUN_005719-T1,
Molecular function	RNA methyltransferase activity	GO:0008173	6	0.0356345	2.02775	8	31	386	3033	NP1-FUN_001074-T1,NP1-FUN_007725-T1,NP1-FUN_004675-T1,NP1-FUN_002082-T1,NP1-FUN_006570-T1,NP1-FUN_002816-T1,NP1-FUN_000452-T1,NP1-FUN_008086-T1,
Molecular function	transition metal ion binding	GO:0046914	6	0.0369915	1.45744	23	124	386	3033	NP1-FUN_006439-T1,NP1-FUN_004486-T1,NP1-FUN_002351-T1,NP1-FUN_003700-T1,NP1-FUN_006016-T1,NP1-FUN_001197-T1,NP1-FUN_006299-T1,NP1-FUN_005700-T1,NP1-FUN_002750-T1,NP1-FUN_006873-T1,NP1-FUN_007725-T1,NP1-FUN_007525-T1,NP1-FUN_004071-T1,NP1-FUN_008058-T1,NP1-FUN_006112-T1,NP1-FUN_002254-T1,NP1-FUN_007026-T1,NP1-FUN_007975-T1,NP1-FUN_006419-T1,NP1-FUN_005116-T1,NP1-FUN_005679-T1,NP1-FUN_000709-T1,NP1…
Molecular function	oxidoreductase activity	GO:0016491	3	0.0410584	1.29902	41	248	386	3033	NP1-FUN_005091-T1,NP1-FUN_005708-T1,NP1-FUN_002878-T1,NP1-FUN_003872-T1,NP1-FUN_004486-T1,NP1-FUN_005514-T1,NP1-FUN_006749-T1,NP1-FUN_001723-T1,NP1-FUN_007640-T1,NP1-FUN_005639-T1,NP1-FUN_007732-T1,NP1-FUN_006028-T1,NP1-FUN_001197-T1,NP1-FUN_006299-T1,NP1-FUN_002179-T1,NP1-FUN_006538-T1,NP1-FUN_008130-T1,NP1-FUN_002612-T1,NP1-FUN_006372-T1,NP1-FUN_007725-T1,NP1-FUN_005724-T1,NP1-FUN_005642-T1,NP1…
Cellular component	endoplasmic reticulum subcompartment	GO:0098827	4	0.00634691	1.4374	44	224	469	3432	NP1-FUN_006576-T1,NP1-FUN_005468-T1,NP1-FUN_000833-T1,NP1-FUN_006575-T1,NP1-FUN_006749-T1,NP1-FUN_004029-T1,NP1-FUN_005236-T1,NP1-FUN_005290-T1,NP1-FUN_002198-T1,NP1-FUN_004841-T1,NP1-FUN_005665-T1,NP1-FUN_003505-T1,NP1-FUN_003782-T1,NP1-FUN_006571-T1,NP1-FUN_003384-T1,NP1-FUN_004056-T1,NP1-FUN_003591-T1,NP1-FUN_006972-T1,NP1-FUN_007850-T1,NP1-FUN_006375-T1,NP1-FUN_005476-T1,NP1-FUN_002267-T1,NP1…
Cellular component	U5 snRNP	GO:0005682	6	0.00717286	3.13616	6	14	469	3432	NP1-FUN_004751-T1,NP1-FUN_003783-T1,NP1-FUN_001602-T1,NP1-FUN_002310-T1,NP1-FUN_002858-T1,NP1-FUN_003066-T1,
Cellular component	endoplasmic reticulum membrane	GO:0005789	5	0.00718489	1.4494	41	207	469	3432	NP1-FUN_006576-T1,NP1-FUN_005468-T1,NP1-FUN_000833-T1,NP1-FUN_006575-T1,NP1-FUN_006749-T1,NP1-FUN_004029-T1,NP1-FUN_005236-T1,NP1-FUN_005290-T1,NP1-FUN_002198-T1,NP1-FUN_005665-T1,NP1-FUN_003782-T1,NP1-FUN_006571-T1,NP1-FUN_003384-T1,NP1-FUN_004056-T1,NP1-FUN_003591-T1,NP1-FUN_006972-T1,NP1-FUN_007850-T1,NP1-FUN_006375-T1,NP1-FUN_005476-T1,NP1-FUN_002267-T1,NP1-FUN_005679-T1,NP1-FUN_000230-T1,NP1…
Cellular component	organelle inner membrane	GO:0019866	5	0.00899493	1.47172	36	179	469	3432	NP1-FUN_004086-T1,NP1-FUN_000273-T1,NP1-FUN_003379-T1,NP1-FUN_002407-T1,NP1-FUN_002490-T1,NP1-FUN_005709-T1,NP1-FUN_001954-T1,NP1-FUN_001206-T1,NP1-FUN_006299-T1,NP1-FUN_003629-T1,NP1-FUN_000053-T1,NP1-FUN_006573-T1,NP1-FUN_003317-T1,NP1-FUN_006466-T1,NP1-FUN_003142-T1,NP1-FUN_008117-T1,NP1-FUN_007185-T1,NP1-FUN_005504-T1,NP1-FUN_006362-T1,NP1-FUN_005714-T1,NP1-FUN_000542-T1,NP1-FUN_000221-T1,NP1…
Cellular component	precatalytic spliceosome	GO:0071011	5	0.0106002	2.92708	6	15	469	3432	NP1-FUN_006424-T1,NP1-FUN_004702-T1,NP1-FUN_001602-T1,NP1-FUN_002310-T1,NP1-FUN_000510-T1,NP1-FUN_002858-T1,
Cellular component	mitochondrial inner membrane	GO:0005743	6	0.0109306	1.4722	34	169	469	3432	NP1-FUN_004086-T1,NP1-FUN_000273-T1,NP1-FUN_003379-T1,NP1-FUN_002407-T1,NP1-FUN_002490-T1,NP1-FUN_005709-T1,NP1-FUN_001206-T1,NP1-FUN_006299-T1,NP1-FUN_003629-T1,NP1-FUN_000053-T1,NP1-FUN_006573-T1,NP1-FUN_003317-T1,NP1-FUN_006466-T1,NP1-FUN_003142-T1,NP1-FUN_008117-T1,NP1-FUN_007185-T1,NP1-FUN_005504-T1,NP1-FUN_006362-T1,NP1-FUN_005714-T1,NP1-FUN_000542-T1,NP1-FUN_000221-T1,NP1-FUN_003385-T1,NP1…
Cellular component	nuclear outer membrane-endoplasmic reticulum membrane network	GO:0042175	4	0.0115747	1.40339	42	219	469	3432	NP1-FUN_006576-T1,NP1-FUN_005468-T1,NP1-FUN_000833-T1,NP1-FUN_006575-T1,NP1-FUN_006749-T1,NP1-FUN_004029-T1,NP1-FUN_005236-T1,NP1-FUN_005290-T1,NP1-FUN_002198-T1,NP1-FUN_005665-T1,NP1-FUN_003782-T1,NP1-FUN_006571-T1,NP1-FUN_003384-T1,NP1-FUN_004056-T1,NP1-FUN_003591-T1,NP1-FUN_006972-T1,NP1-FUN_007850-T1,NP1-FUN_006375-T1,NP1-FUN_005476-T1,NP1-FUN_002267-T1,NP1-FUN_005679-T1,NP1-FUN_000230-T1,NP1…
Cellular component	membrane	GO:0016020	3	0.0142139	1.13496	181	1167	469	3432	NP1-FUN_005354-T1,NP1-FUN_004086-T1,NP1-FUN_006576-T1,NP1-FUN_005720-T1,NP1-FUN_000273-T1,NP1-FUN_002305-T1,NP1-FUN_002695-T1,NP1-FUN_003872-T1,NP1-FUN_000101-T1,NP1-FUN_003379-T1,NP1-FUN_002407-T1,NP1-FUN_003515-T1,NP1-FUN_000100-T1,NP1-FUN_002490-T1,NP1-FUN_007717-T1,NP1-FUN_005709-T1,NP1-FUN_006701-T1,NP1-FUN_001954-T1,NP1-FUN_005468-T1,NP1-FUN_000833-T1,NP1-FUN_004005-T1,NP1-FUN_006575-T1,NP1…
Cellular component	organelle membrane	GO:0031090	4	0.0205232	1.17606	117	728	469	3432	NP1-FUN_005354-T1,NP1-FUN_004086-T1,NP1-FUN_006576-T1,NP1-FUN_000273-T1,NP1-FUN_003872-T1,NP1-FUN_000101-T1,NP1-FUN_003379-T1,NP1-FUN_002407-T1,NP1-FUN_000100-T1,NP1-FUN_002490-T1,NP1-FUN_007717-T1,NP1-FUN_005709-T1,NP1-FUN_001954-T1,NP1-FUN_005468-T1,NP1-FUN_000833-T1,NP1-FUN_004005-T1,NP1-FUN_006575-T1,NP1-FUN_006749-T1,NP1-FUN_004029-T1,NP1-FUN_000355-T1,NP1-FUN_005353-T1,NP1-FUN_006005-T1,NP1…
Cellular component	U2 snRNP	GO:0005686	6	0.020633	2.58272	6	17	469	3432	NP1-FUN_006424-T1,NP1-FUN_004702-T1,NP1-FUN_001602-T1,NP1-FUN_002310-T1,NP1-FUN_002858-T1,NP1-FUN_003511-T1,
Cellular component	mitochondrial envelope	GO:0005740	5	0.0263404	1.30576	48	269	469	3432	NP1-FUN_004086-T1,NP1-FUN_000273-T1,NP1-FUN_003872-T1,NP1-FUN_003379-T1,NP1-FUN_002407-T1,NP1-FUN_002490-T1,NP1-FUN_005709-T1,NP1-FUN_005514-T1,NP1-FUN_004005-T1,NP1-FUN_005597-T1,NP1-FUN_001206-T1,NP1-FUN_005513-T1,NP1-FUN_006299-T1,NP1-FUN_006314-T1,NP1-FUN_003629-T1,NP1-FUN_000053-T1,NP1-FUN_004478-T1,NP1-FUN_006573-T1,NP1-FUN_003317-T1,NP1-FUN_006466-T1,NP1-FUN_003386-T1,NP1-FUN_003142-T1,NP1…
Cellular component	small nuclear ribonucleoprotein complex	GO:0030532	4	0.0285725	1.79209	12	49	469	3432	NP1-FUN_004751-T1,NP1-FUN_003783-T1,NP1-FUN_006424-T1,NP1-FUN_004702-T1,NP1-FUN_005967-T1,NP1-FUN_001602-T1,NP1-FUN_002310-T1,NP1-FUN_000510-T1,NP1-FUN_002858-T1,NP1-FUN_005471-T1,NP1-FUN_003066-T1,NP1-FUN_003511-T1,
Cellular component	intracellular membrane-bounded organelle	GO:0043231	5	0.0299959	1.04193	388	2725	469	3432	NP1-FUN_005354-T1,NP1-FUN_005091-T1,NP1-FUN_007490-T1,NP1-FUN_005708-T1,NP1-FUN_002912-T1,NP1-FUN_001667-T1,NP1-FUN_002878-T1,NP1-FUN_004086-T1,NP1-FUN_000410-T1,NP1-FUN_006576-T1,NP1-FUN_000273-T1,NP1-FUN_000708-T1,NP1-FUN_002695-T1,NP1-FUN_003872-T1,NP1-FUN_000101-T1,NP1-FUN_003379-T1,NP1-FUN_002407-T1,NP1-FUN_003515-T1,NP1-FUN_006439-T1,NP1-FUN_000100-T1,NP1-FUN_002478-T1,NP1-FUN_002490-T1,NP1…
Cellular component	organelle envelope	GO:0031967	4	0.0307164	1.25036	61	357	469	3432	NP1-FUN_004086-T1,NP1-FUN_000273-T1,NP1-FUN_003872-T1,NP1-FUN_003379-T1,NP1-FUN_002407-T1,NP1-FUN_003515-T1,NP1-FUN_002490-T1,NP1-FUN_005709-T1,NP1-FUN_001954-T1,NP1-FUN_005514-T1,NP1-FUN_004005-T1,NP1-FUN_005597-T1,NP1-FUN_001206-T1,NP1-FUN_005513-T1,NP1-FUN_006299-T1,NP1-FUN_006314-T1,NP1-FUN_003629-T1,NP1-FUN_000053-T1,NP1-FUN_003278-T1,NP1-FUN_004478-T1,NP1-FUN_004398-T1,NP1-FUN_006573-T1,NP1…
Cellular component	envelope	GO:0031975	3	0.0307164	1.25036	61	357	469	3432	NP1-FUN_004086-T1,NP1-FUN_000273-T1,NP1-FUN_003872-T1,NP1-FUN_003379-T1,NP1-FUN_002407-T1,NP1-FUN_003515-T1,NP1-FUN_002490-T1,NP1-FUN_005709-T1,NP1-FUN_001954-T1,NP1-FUN_005514-T1,NP1-FUN_004005-T1,NP1-FUN_005597-T1,NP1-FUN_001206-T1,NP1-FUN_005513-T1,NP1-FUN_006299-T1,NP1-FUN_006314-T1,NP1-FUN_003629-T1,NP1-FUN_000053-T1,NP1-FUN_003278-T1,NP1-FUN_004478-T1,NP1-FUN_004398-T1,NP1-FUN_006573-T1,NP1…
Cellular component	membrane-bounded organelle	GO:0043227	4	0.0311267	1.04155	388	2726	469	3432	NP1-FUN_005354-T1,NP1-FUN_005091-T1,NP1-FUN_007490-T1,NP1-FUN_005708-T1,NP1-FUN_002912-T1,NP1-FUN_001667-T1,NP1-FUN_002878-T1,NP1-FUN_004086-T1,NP1-FUN_000410-T1,NP1-FUN_006576-T1,NP1-FUN_000273-T1,NP1-FUN_000708-T1,NP1-FUN_002695-T1,NP1-FUN_003872-T1,NP1-FUN_000101-T1,NP1-FUN_003379-T1,NP1-FUN_002407-T1,NP1-FUN_003515-T1,NP1-FUN_006439-T1,NP1-FUN_000100-T1,NP1-FUN_002478-T1,NP1-FUN_002490-T1,NP1…
Cellular component	Sm-like protein family complex	GO:0120114	3	0.0331182	1.75625	12	50	469	3432	NP1-FUN_004751-T1,NP1-FUN_003783-T1,NP1-FUN_006424-T1,NP1-FUN_004702-T1,NP1-FUN_005967-T1,NP1-FUN_001602-T1,NP1-FUN_002310-T1,NP1-FUN_000510-T1,NP1-FUN_002858-T1,NP1-FUN_005471-T1,NP1-FUN_003066-T1,NP1-FUN_003511-T1,
Cellular component	organelle envelope lumen	GO:0031970	6	0.0357409	1.78877	11	45	469	3432	NP1-FUN_002407-T1,NP1-FUN_005709-T1,NP1-FUN_005514-T1,NP1-FUN_005597-T1,NP1-FUN_003278-T1,NP1-FUN_003317-T1,NP1-FUN_002896-T1,NP1-FUN_003385-T1,NP1-FUN_001811-T1,NP1-FUN_004158-T1,NP1-FUN_008134-T1,
Cellular component	spliceosomal snRNP complex	GO:0097525	5	0.0357409	1.78877	11	45	469	3432	NP1-FUN_004751-T1,NP1-FUN_003783-T1,NP1-FUN_006424-T1,NP1-FUN_004702-T1,NP1-FUN_001602-T1,NP1-FUN_002310-T1,NP1-FUN_000510-T1,NP1-FUN_002858-T1,NP1-FUN_005471-T1,NP1-FUN_003066-T1,NP1-FUN_003511-T1,
Cellular component	mitochondrial membrane	GO:0031966	5	0.0367866	1.30025	43	242	469	3432	NP1-FUN_004086-T1,NP1-FUN_000273-T1,NP1-FUN_003872-T1,NP1-FUN_003379-T1,NP1-FUN_002407-T1,NP1-FUN_002490-T1,NP1-FUN_005709-T1,NP1-FUN_004005-T1,NP1-FUN_001206-T1,NP1-FUN_005513-T1,NP1-FUN_006299-T1,NP1-FUN_003629-T1,NP1-FUN_000053-T1,NP1-FUN_004478-T1,NP1-FUN_006573-T1,NP1-FUN_003317-T1,NP1-FUN_006466-T1,NP1-FUN_003386-T1,NP1-FUN_003142-T1,NP1-FUN_008117-T1,NP1-FUN_007185-T1,NP1-FUN_006246-T1,NP1…
Cellular component	endosome membrane	GO:0010008	7	0.040934	1.88169	9	35	469	3432	NP1-FUN_000101-T1,NP1-FUN_000100-T1,NP1-FUN_006005-T1,NP1-FUN_000773-T1,NP1-FUN_000656-T1,NP1-FUN_003132-T1,NP1-FUN_008078-T1,NP1-FUN_002823-T1,NP1-FUN_007169-T1,
Cellular component	organelle subcompartment	GO:0031984	3	0.0484308	1.24353	52	306	469	3432	NP1-FUN_005354-T1,NP1-FUN_006576-T1,NP1-FUN_002478-T1,NP1-FUN_005468-T1,NP1-FUN_000833-T1,NP1-FUN_006575-T1,NP1-FUN_006749-T1,NP1-FUN_004029-T1,NP1-FUN_000355-T1,NP1-FUN_006005-T1,NP1-FUN_001355-T1,NP1-FUN_005236-T1,NP1-FUN_005290-T1,NP1-FUN_007560-T1,NP1-FUN_002198-T1,NP1-FUN_004841-T1,NP1-FUN_005665-T1,NP1-FUN_003505-T1,NP1-FUN_003782-T1,NP1-FUN_001810-T1,NP1-FUN_006571-T1,NP1-FUN_003384-T1,NP1…
Biological process	siderophore metabolic process	GO:0009237	4	0.00178666	4.59859	5	8	478	3517	NP1-FUN_005722-T1,NP1-FUN_005723-T1,NP1-FUN_005724-T1,NP1-FUN_005726-T1,NP1-FUN_005116-T1,
Biological process	siderophore biosynthetic process	GO:0019290	9	0.00178666	4.59859	5	8	478	3517	NP1-FUN_005722-T1,NP1-FUN_005723-T1,NP1-FUN_005724-T1,NP1-FUN_005726-T1,NP1-FUN_005116-T1,
Biological process	cardiolipin metabolic process	GO:0032048	9	0.00178666	4.59859	5	8	478	3517	NP1-FUN_005709-T1,NP1-FUN_006573-T1,NP1-FUN_003142-T1,NP1-FUN_007334-T1,NP1-FUN_007427-T1,
Biological process	cytochrome complex assembly	GO:0017004	8	0.00440587	2.80295	8	21	478	3517	NP1-FUN_000273-T1,NP1-FUN_002407-T1,NP1-FUN_005597-T1,NP1-FUN_005504-T1,NP1-FUN_003385-T1,NP1-FUN_005716-T1,NP1-FUN_005784-T1,NP1-FUN_006380-T1,
Biological process	phosphatidylglycerol metabolic process	GO:0046471	8	0.00449887	3.39588	6	13	478	3517	NP1-FUN_005709-T1,NP1-FUN_006573-T1,NP1-FUN_003142-T1,NP1-FUN_007334-T1,NP1-FUN_002895-T1,NP1-FUN_007427-T1,
Biological process	mitochondrial respiratory chain complex assembly	GO:0033108	8	0.00611727	2.67554	8	22	478	3517	NP1-FUN_000273-T1,NP1-FUN_005597-T1,NP1-FUN_005504-T1,NP1-FUN_007931-T1,NP1-FUN_001240-T1,NP1-FUN_005716-T1,NP1-FUN_005784-T1,NP1-FUN_006380-T1,
Biological process	nonribosomal peptide biosynthetic process	GO:0019184	8	0.0103684	3.34443	5	11	478	3517	NP1-FUN_005722-T1,NP1-FUN_005723-T1,NP1-FUN_005724-T1,NP1-FUN_005726-T1,NP1-FUN_005116-T1,
Biological process	negative regulation of proteolysis	GO:0045861	9	0.0158227	3.06573	5	12	478	3517	NP1-FUN_002490-T1,NP1-FUN_004478-T1,NP1-FUN_004115-T1,NP1-FUN_005985-T1,NP1-FUN_007075-T1,
Biological process	sphingolipid biosynthetic process	GO:0030148	8	0.022833	2.06936	9	32	478	3517	NP1-FUN_004029-T1,NP1-FUN_006005-T1,NP1-FUN_003205-T1,NP1-FUN_006583-T1,NP1-FUN_004841-T1,NP1-FUN_003505-T1,NP1-FUN_005476-T1,NP1-FUN_005472-T1,NP1-FUN_000709-T1,
Biological process	respiratory chain complex IV assembly	GO:0008535	9	0.0229001	2.8299	5	13	478	3517	NP1-FUN_000273-T1,NP1-FUN_005597-T1,NP1-FUN_005504-T1,NP1-FUN_005716-T1,NP1-FUN_006380-T1,
Biological process	mitochondrial cytochrome c oxidase assembly	GO:0033617	10	0.0229001	2.8299	5	13	478	3517	NP1-FUN_000273-T1,NP1-FUN_005597-T1,NP1-FUN_005504-T1,NP1-FUN_005716-T1,NP1-FUN_006380-T1,
Biological process	activation of protein kinase activity	GO:0032147	12	0.0265702	1.93625	10	38	478	3517	NP1-FUN_004727-T1,NP1-FUN_007213-T1,NP1-FUN_003317-T1,NP1-FUN_002896-T1,NP1-FUN_003509-T1,NP1-FUN_001250-T1,NP1-FUN_006419-T1,NP1-FUN_008027-T1,NP1-FUN_001251-T1,NP1-FUN_005878-T1,
Biological process	cellular response to iron ion starvation	GO:0010106	8	0.026818	2.45258	6	18	478	3517	NP1-FUN_005639-T1,NP1-FUN_005722-T1,NP1-FUN_005723-T1,NP1-FUN_005724-T1,NP1-FUN_001749-T1,NP1-FUN_005116-T1,
Biological process	secondary metabolic process	GO:0019748	3	0.0295624	1.83944	11	44	478	3517	NP1-FUN_005239-T1,NP1-FUN_006575-T1,NP1-FUN_004233-T1,NP1-FUN_005722-T1,NP1-FUN_005723-T1,NP1-FUN_005724-T1,NP1-FUN_006937-T1,NP1-FUN_005726-T1,NP1-FUN_008089-T1,NP1-FUN_005116-T1,NP1-FUN_007009-T1,
Biological process	vitamin metabolic process	GO:0006766	4	0.0295624	1.83944	11	44	478	3517	NP1-FUN_003872-T1,NP1-FUN_006016-T1,NP1-FUN_000333-T1,NP1-FUN_007211-T1,NP1-FUN_000244-T1,NP1-FUN_005015-T1,NP1-FUN_007975-T1,NP1-FUN_001811-T1,NP1-FUN_002090-T1,NP1-FUN_005567-T1,NP1-FUN_008134-T1,
Biological process	water-soluble vitamin metabolic process	GO:0006767	5	0.0295624	1.83944	11	44	478	3517	NP1-FUN_003872-T1,NP1-FUN_006016-T1,NP1-FUN_000333-T1,NP1-FUN_007211-T1,NP1-FUN_000244-T1,NP1-FUN_005015-T1,NP1-FUN_007975-T1,NP1-FUN_001811-T1,NP1-FUN_002090-T1,NP1-FUN_005567-T1,NP1-FUN_008134-T1,
Biological process	cellular response to chemical stress	GO:0062197	5	0.0332346	1.37689	32	171	478	3517	NP1-FUN_005708-T1,NP1-FUN_004086-T1,NP1-FUN_000708-T1,NP1-FUN_003872-T1,NP1-FUN_005514-T1,NP1-FUN_003700-T1,NP1-FUN_006005-T1,NP1-FUN_005722-T1,NP1-FUN_006299-T1,NP1-FUN_005723-T1,NP1-FUN_002612-T1,NP1-FUN_003317-T1,NP1-FUN_005642-T1,NP1-FUN_005713-T1,NP1-FUN_008070-T1,NP1-FUN_000702-T1,NP1-FUN_003509-T1,NP1-FUN_005116-T1,NP1-FUN_008027-T1,NP1-FUN_002355-T1,NP1-FUN_001180-T1,NP1-FUN_005207-T1,NP1…
Biological process	branched-chain amino acid metabolic process	GO:0009081	8	0.0348344	2.3235	6	19	478	3517	NP1-FUN_002062-T1,NP1-FUN_003817-T1,NP1-FUN_004410-T1,NP1-FUN_003876-T1,NP1-FUN_000244-T1,NP1-FUN_005634-T1,
Biological process	positive regulation of cytoskeleton organization	GO:0051495	8	0.0371582	1.83944	10	40	478	3517	NP1-FUN_006107-T1,NP1-FUN_008025-T1,NP1-FUN_001730-T1,NP1-FUN_006582-T1,NP1-FUN_003509-T1,NP1-FUN_001250-T1,NP1-FUN_008039-T1,NP1-FUN_001251-T1,NP1-FUN_000454-T1,NP1-FUN_006252-T1,
Biological process	secondary metabolite biosynthetic process	GO:0044550	4	0.0371582	1.83944	10	40	478	3517	NP1-FUN_005239-T1,NP1-FUN_004233-T1,NP1-FUN_005722-T1,NP1-FUN_005723-T1,NP1-FUN_005724-T1,NP1-FUN_006937-T1,NP1-FUN_005726-T1,NP1-FUN_008089-T1,NP1-FUN_005116-T1,NP1-FUN_007009-T1,
Biological process	cellular response to oxidative stress	GO:0034599	6	0.0392372	1.43566	24	123	478	3517	NP1-FUN_005708-T1,NP1-FUN_003872-T1,NP1-FUN_005514-T1,NP1-FUN_003700-T1,NP1-FUN_006005-T1,NP1-FUN_005722-T1,NP1-FUN_006299-T1,NP1-FUN_005723-T1,NP1-FUN_002612-T1,NP1-FUN_003317-T1,NP1-FUN_005642-T1,NP1-FUN_005713-T1,NP1-FUN_008070-T1,NP1-FUN_000702-T1,NP1-FUN_003509-T1,NP1-FUN_005116-T1,NP1-FUN_002355-T1,NP1-FUN_001180-T1,NP1-FUN_005207-T1,NP1-FUN_001441-T1,NP1-FUN_006379-T1,NP1-FUN_000779-T1,NP1…
Biological process	regulation of actin filament organization	GO:0110053	9	0.0397187	1.89199	9	35	478	3517	NP1-FUN_001979-T1,NP1-FUN_006107-T1,NP1-FUN_007525-T1,NP1-FUN_008025-T1,NP1-FUN_006582-T1,NP1-FUN_008039-T1,NP1-FUN_000454-T1,NP1-FUN_001498-T1,NP1-FUN_004043-T1,
Biological process	telomere maintenance	GO:0000723	8	0.0397498	1.63505	14	63	478	3517	NP1-FUN_007213-T1,NP1-FUN_004670-T1,NP1-FUN_001768-T1,NP1-FUN_000017-T1,NP1-FUN_001074-T1,NP1-FUN_007756-T1,NP1-FUN_003516-T1,NP1-FUN_002913-T1,NP1-FUN_007998-T1,NP1-FUN_005511-T1,NP1-FUN_002894-T1,NP1-FUN_005509-T1,NP1-FUN_007087-T1,NP1-FUN_000302-T1,
Biological process	actin filament organization	GO:0007015	6	0.0406108	1.59951	15	69	478	3517	NP1-FUN_001026-T1,NP1-FUN_006005-T1,NP1-FUN_005481-T1,NP1-FUN_008026-T1,NP1-FUN_001979-T1,NP1-FUN_006107-T1,NP1-FUN_007525-T1,NP1-FUN_008025-T1,NP1-FUN_006582-T1,NP1-FUN_008039-T1,NP1-FUN_000454-T1,NP1-FUN_002617-T1,NP1-FUN_001498-T1,NP1-FUN_006252-T1,NP1-FUN_004043-T1,
Biological process	cellular transition metal ion homeostasis	GO:0046916	10	0.044812	1.60951	14	64	478	3517	NP1-FUN_000410-T1,NP1-FUN_005353-T1,NP1-FUN_003700-T1,NP1-FUN_005639-T1,NP1-FUN_005597-T1,NP1-FUN_005722-T1,NP1-FUN_005723-T1,NP1-FUN_005724-T1,NP1-FUN_001749-T1,NP1-FUN_001810-T1,NP1-FUN_004067-T1,NP1-FUN_005116-T1,NP1-FUN_005638-T1,NP1-FUN_003114-T1,
Biological process	regulation of protein phosphorylation	GO:0001932	9	0.0452312	1.47155	20	100	478	3517	NP1-FUN_004727-T1,NP1-FUN_007213-T1,NP1-FUN_003317-T1,NP1-FUN_002084-T1,NP1-FUN_006246-T1,NP1-FUN_006583-T1,NP1-FUN_008070-T1,NP1-FUN_000702-T1,NP1-FUN_002896-T1,NP1-FUN_003509-T1,NP1-FUN_001250-T1,NP1-FUN_006419-T1,NP1-FUN_008027-T1,NP1-FUN_001251-T1,NP1-FUN_005878-T1,NP1-FUN_002617-T1,NP1-FUN_007087-T1,NP1-FUN_006252-T1,NP1-FUN_005985-T1,NP1-FUN_005719-T1,

## Sheet: Table S6
Table S6. The Pfam annotation of M. purpureus NP1.
GeneID	PF	Description
NP1-FUN_007508	PF00244	14-3-3 protein
NP1-FUN_006876	PF00244	14-3-3 protein
NP1-FUN_006538	PF00389	D-isomer specific 2-hydroxyacid dehydrogenase, catalytic domain
NP1-FUN_007261	PF00389	D-isomer specific 2-hydroxyacid dehydrogenase, catalytic domain
NP1-FUN_006671	PF00389	D-isomer specific 2-hydroxyacid dehydrogenase, catalytic domain
NP1-FUN_006671	PF02826	D-isomer specific 2-hydroxyacid dehydrogenase, NAD binding domain
NP1-FUN_008055	PF02826	D-isomer specific 2-hydroxyacid dehydrogenase, NAD binding domain
NP1-FUN_006538	PF02826	D-isomer specific 2-hydroxyacid dehydrogenase, NAD binding domain
NP1-FUN_007261	PF02826	D-isomer specific 2-hydroxyacid dehydrogenase, NAD binding domain
NP1-FUN_006648	PF02826	D-isomer specific 2-hydroxyacid dehydrogenase, NAD binding domain
NP1-FUN_006687	PF00198	2-oxoacid dehydrogenases acyltransferase (catalytic domain)
NP1-FUN_007838	PF16078	2-oxoglutarate dehydrogenase N-terminus
NP1-FUN_006844	PF20150	2EXR family
NP1-FUN_006507	PF03171	2OG-Fe(II) oxygenase superfamily
NP1-FUN_006626	PF03171	2OG-Fe(II) oxygenase superfamily
NP1-FUN_006194	PF13532	2OG-Fe(II) oxygenase superfamily
NP1-FUN_006280	PF13640	2OG-Fe(II) oxygenase superfamily
NP1-FUN_006295	PF00725	3-hydroxyacyl-CoA dehydrogenase, C-terminal domain
NP1-FUN_006295	PF02737	3-hydroxyacyl-CoA dehydrogenase, NAD binding domain
NP1-FUN_008159	PF03061	Thioesterase superfamily
NP1-FUN_007474	PF03061	Thioesterase superfamily
NP1-FUN_007474	PF13279	Thioesterase-like superfamily
NP1-FUN_007583	PF13279	Thioesterase-like superfamily
NP1-FUN_006848	PF13622	Acyl-CoA thioesterase N-terminal domain
NP1-FUN_007599	PF13622	Acyl-CoA thioesterase N-terminal domain
NP1-FUN_006848	PF20789	Acyl-CoA thioesterase C-terminal domain
NP1-FUN_007599	PF20789	Acyl-CoA thioesterase C-terminal domain
NP1-FUN_007052	PF02096	60Kd inner membrane protein
NP1-FUN_007204	PF00004	ATPase family associated with various cellular activities (AAA)
NP1-FUN_006889	PF00004	ATPase family associated with various cellular activities (AAA)
NP1-FUN_006830	PF00004	ATPase family associated with various cellular activities (AAA)
NP1-FUN_007886	PF00004	ATPase family associated with various cellular activities (AAA)
NP1-FUN_006879	PF00004	ATPase family associated with various cellular activities (AAA)
NP1-FUN_007650	PF00004	ATPase family associated with various cellular activities (AAA)
NP1-FUN_006927	PF00004	ATPase family associated with various cellular activities (AAA)
NP1-FUN_006601	PF00004	ATPase family associated with various cellular activities (AAA)
NP1-FUN_008040	PF00004	ATPase family associated with various cellular activities (AAA)
NP1-FUN_006920	PF00004	ATPase family associated with various cellular activities (AAA)
NP1-FUN_007811	PF13087	AAA domain
NP1-FUN_006258	PF13191	AAA ATPase domain
NP1-FUN_006845	PF13207	AAA domain
NP1-FUN_007731	PF13207	AAA domain
NP1-FUN_007051	PF13207	AAA domain
NP1-FUN_006688	PF13238	AAA domain
NP1-FUN_006845	PF13238	AAA domain
NP1-FUN_007811	PF13245	AAA domain
NP1-FUN_006920	PF07724	AAA domain (Cdc48 subfamily)
NP1-FUN_006889	PF07724	AAA domain (Cdc48 subfamily)
NP1-FUN_006830	PF07724	AAA domain (Cdc48 subfamily)
NP1-FUN_007306	PF13481	AAA domain
NP1-FUN_007811	PF13604	AAA domain
NP1-FUN_006688	PF13671	AAA domain
NP1-FUN_006889	PF07728	AAA domain (dynein-related subfamily)
NP1-FUN_006879	PF07728	AAA domain (dynein-related subfamily)
NP1-FUN_007203	PF07728	AAA domain (dynein-related subfamily)
NP1-FUN_007886	PF07728	AAA domain (dynein-related subfamily)
NP1-FUN_006920	PF07728	AAA domain (dynein-related subfamily)
NP1-FUN_007204	PF17862	AAA+ lid domain
NP1-FUN_006879	PF17862	AAA+ lid domain
NP1-FUN_007886	PF17862	AAA+ lid domain
NP1-FUN_006830	PF17862	AAA+ lid domain
NP1-FUN_007650	PF17862	AAA+ lid domain
NP1-FUN_007073	PF08142	AARP2CN (NUC121) domain
NP1-FUN_007654	PF08142	AARP2CN (NUC121) domain
NP1-FUN_007440	PF00324	Amino acid permease
NP1-FUN_007404	PF00324	Amino acid permease
NP1-FUN_006809	PF00324	Amino acid permease
NP1-FUN_007224	PF13520	Amino acid permease
NP1-FUN_007404	PF13520	Amino acid permease
NP1-FUN_007936	PF13520	Amino acid permease
NP1-FUN_006809	PF13520	Amino acid permease
NP1-FUN_007440	PF13520	Amino acid permease
NP1-FUN_007607	PF01490	Transmembrane amino acid transporter protein
NP1-FUN_006625	PF01490	Transmembrane amino acid transporter protein
NP1-FUN_007407	PF01490	Transmembrane amino acid transporter protein
NP1-FUN_007637	PF03109	ABC1 atypical kinase-like domain
NP1-FUN_007341	PF03109	ABC1 atypical kinase-like domain
NP1-FUN_007207	PF01061	ABC-2 type transporter
NP1-FUN_006331	PF00664	ABC transporter transmembrane region
NP1-FUN_007941	PF00664	ABC transporter transmembrane region
NP1-FUN_006364	PF00664	ABC transporter transmembrane region
NP1-FUN_006550	PF00664	ABC transporter transmembrane region
NP1-FUN_007941	PF00005	ABC transporter
NP1-FUN_006364	PF00005	ABC transporter
NP1-FUN_006635	PF00005	ABC transporter
NP1-FUN_006331	PF00005	ABC transporter
NP1-FUN_006550	PF00005	ABC transporter
NP1-FUN_007042	PF00005	ABC transporter
NP1-FUN_007040	PF00005	ABC transporter
NP1-FUN_008043	PF00005	ABC transporter
NP1-FUN_006695	PF00561	alpha/beta hydrolase fold
NP1-FUN_006541	PF00561	alpha/beta hydrolase fold
NP1-FUN_007675	PF02230	Phospholipase/Carboxylesterase
NP1-FUN_006902	PF07859	alpha/beta hydrolase fold
NP1-FUN_006169	PF07859	alpha/beta hydrolase fold
NP1-FUN_006503	PF12697	Alpha/beta hydrolase family
NP1-FUN_006541	PF12697	Alpha/beta hydrolase family
NP1-FUN_006695	PF12697	Alpha/beta hydrolase family
NP1-FUN_008080	PF12697	Alpha/beta hydrolase family
NP1-FUN_006614	PF04083	Partial alpha/beta-hydrolase lipase region
NP1-FUN_006586	PF16177	Acetyl-coenzyme A synthetase N-terminus
NP1-FUN_006954	PF00583	Acetyltransferase (GNAT) family
NP1-FUN_006373	PF00583	Acetyltransferase (GNAT) family
NP1-FUN_006537	PF00583	Acetyltransferase (GNAT) family
NP1-FUN_006530	PF00583	Acetyltransferase (GNAT) family
NP1-FUN_006624	PF00583	Acetyltransferase (GNAT) family
NP1-FUN_006406	PF00583	Acetyltransferase (GNAT) family
NP1-FUN_007391	PF00583	Acetyltransferase (GNAT) family
NP1-FUN_006624	PF13673	Acetyltransferase (GNAT) domain
NP1-FUN_007000	PF00797	N-acetyltransferase
NP1-FUN_006530	PF13444	Acetyltransferase (GNAT) domain
NP1-FUN_006954	PF13508	Acetyltransferase (GNAT) domain
NP1-FUN_006373	PF13508	Acetyltransferase (GNAT) domain
NP1-FUN_006624	PF13508	Acetyltransferase (GNAT) domain
NP1-FUN_006537	PF13508	Acetyltransferase (GNAT) domain
NP1-FUN_006166	PF01842	ACT domain
NP1-FUN_007165	PF00022	Actin
NP1-FUN_007800	PF00441	Acyl-CoA dehydrogenase, C-terminal domain
NP1-FUN_007800	PF08028	Acyl-CoA dehydrogenase, C-terminal domain
NP1-FUN_007800	PF02770	Acyl-CoA dehydrogenase, middle domain
NP1-FUN_006556	PF00698	Acyl transferase domain
NP1-FUN_007226	PF00698	Acyl transferase domain
NP1-FUN_006622	PF01757	Acyltransferase domain
NP1-FUN_007050	PF01757	Acyltransferase domain
NP1-FUN_008073	PF10199	Alpha and gamma adaptin binding protein p34
NP1-FUN_006792	PF01602	Adaptin N terminal region
NP1-FUN_006735	PF08240	Alcohol dehydrogenase GroES-like domain
NP1-FUN_007626	PF08240	Alcohol dehydrogenase GroES-like domain
NP1-FUN_006782	PF08240	Alcohol dehydrogenase GroES-like domain
NP1-FUN_006793	PF08240	Alcohol dehydrogenase GroES-like domain
NP1-FUN_007629	PF08240	Alcohol dehydrogenase GroES-like domain
NP1-FUN_006771	PF08240	Alcohol dehydrogenase GroES-like domain
NP1-FUN_007037	PF08240	Alcohol dehydrogenase GroES-like domain
NP1-FUN_006372	PF08240	Alcohol dehydrogenase GroES-like domain
NP1-FUN_008013	PF08240	Alcohol dehydrogenase GroES-like domain
NP1-FUN_007131	PF08240	Alcohol dehydrogenase GroES-like domain
NP1-FUN_007679	PF08240	Alcohol dehydrogenase GroES-like domain
NP1-FUN_007401	PF08240	Alcohol dehydrogenase GroES-like domain
NP1-FUN_006758	PF16884	N-terminal domain of oxidoreductase
NP1-FUN_008057	PF00106	short chain dehydrogenase
NP1-FUN_008056	PF00106	short chain dehydrogenase
NP1-FUN_008094	PF00106	short chain dehydrogenase
NP1-FUN_008003	PF00106	short chain dehydrogenase
NP1-FUN_007631	PF00106	short chain dehydrogenase
NP1-FUN_007848	PF00106	short chain dehydrogenase
NP1-FUN_006645	PF00106	short chain dehydrogenase
NP1-FUN_007875	PF00106	short chain dehydrogenase
NP1-FUN_007785	PF00106	short chain dehydrogenase
NP1-FUN_006556	PF00106	short chain dehydrogenase
NP1-FUN_007631	PF13561	Enoyl-(Acyl carrier protein) reductase
NP1-FUN_008057	PF13561	Enoyl-(Acyl carrier protein) reductase
NP1-FUN_008094	PF13561	Enoyl-(Acyl carrier protein) reductase
NP1-FUN_008056	PF13561	Enoyl-(Acyl carrier protein) reductase
NP1-FUN_008003	PF13561	Enoyl-(Acyl carrier protein) reductase
NP1-FUN_007848	PF13561	Enoyl-(Acyl carrier protein) reductase
NP1-FUN_006645	PF13561	Enoyl-(Acyl carrier protein) reductase
NP1-FUN_008091	PF13561	Enoyl-(Acyl carrier protein) reductase
NP1-FUN_007785	PF13561	Enoyl-(Acyl carrier protein) reductase
NP1-FUN_007875	PF13561	Enoyl-(Acyl carrier protein) reductase
NP1-FUN_007629	PF00107	Zinc-binding dehydrogenase
NP1-FUN_007131	PF00107	Zinc-binding dehydrogenase
NP1-FUN_006372	PF00107	Zinc-binding dehydrogenase
NP1-FUN_008013	PF00107	Zinc-binding dehydrogenase
NP1-FUN_007037	PF00107	Zinc-binding dehydrogenase
NP1-FUN_007626	PF00107	Zinc-binding dehydrogenase
NP1-FUN_006793	PF00107	Zinc-binding dehydrogenase
NP1-FUN_006529	PF00107	Zinc-binding dehydrogenase
NP1-FUN_007679	PF00107	Zinc-binding dehydrogenase
NP1-FUN_006782	PF00107	Zinc-binding dehydrogenase
NP1-FUN_006771	PF00107	Zinc-binding dehydrogenase
NP1-FUN_008118	PF00107	Zinc-binding dehydrogenase
NP1-FUN_007480	PF00107	Zinc-binding dehydrogenase
NP1-FUN_008013	PF13602	Zinc-binding dehydrogenase
NP1-FUN_006372	PF13602	Zinc-binding dehydrogenase
NP1-FUN_007131	PF13602	Zinc-binding dehydrogenase
NP1-FUN_006793	PF13602	Zinc-binding dehydrogenase
NP1-FUN_008118	PF13602	Zinc-binding dehydrogenase
NP1-FUN_007626	PF13602	Zinc-binding dehydrogenase
NP1-FUN_007679	PF13602	Zinc-binding dehydrogenase
NP1-FUN_007037	PF13602	Zinc-binding dehydrogenase
NP1-FUN_007731	PF00406	Adenylate kinase
NP1-FUN_006845	PF00406	Adenylate kinase
NP1-FUN_007051	PF00406	Adenylate kinase
NP1-FUN_007731	PF05191	Adenylate kinase, active site lid
NP1-FUN_006648	PF00670	S-adenosyl-L-homocysteine hydrolase, NAD binding domain
NP1-FUN_008122	PF08509	Adenylate cyclase G-alpha binding domain
NP1-FUN_007288	PF09229	Activator of Hsp90 ATPase, N-terminal
NP1-FUN_006795	PF13911	AhpC/TSA antioxidant enzyme
NP1-FUN_007288	PF08327	Activator of Hsp90 ATPase homolog 1-like protein
NP1-FUN_006940	PF11489	Altered inheritance of mitochondria protein 21
NP1-FUN_006962	PF01262	Alanine dehydrogenase/PNT, C-terminal domain
NP1-FUN_006962	PF05222	Alanine dehydrogenase/PNT, N-terminal domain
NP1-FUN_006379	PF00171	Aldehyde dehydrogenase family
NP1-FUN_006404	PF00171	Aldehyde dehydrogenase family
NP1-FUN_007035	PF00171	Aldehyde dehydrogenase family
NP1-FUN_006628	PF00171	Aldehyde dehydrogenase family
NP1-FUN_007468	PF00171	Aldehyde dehydrogenase family
NP1-FUN_007471	PF00596	Class II Aldolase and Adducin N-terminal domain
NP1-FUN_007280	PF00248	Aldo/keto reductase family
NP1-FUN_006638	PF00248	Aldo/keto reductase family
NP1-FUN_006665	PF00248	Aldo/keto reductase family
NP1-FUN_006976	PF00248	Aldo/keto reductase family
NP1-FUN_006165	PF00248	Aldo/keto reductase family
NP1-FUN_006660	PF00248	Aldo/keto reductase family
NP1-FUN_007850	PF08660	Oligosaccharide biosynthesis protein Alg14 like
NP1-FUN_007142	PF08787	Alginate lyase
NP1-FUN_007547	PF13949	ALIX V-shaped domain binding to HIV
NP1-FUN_006598	PF00245	Alkaline phosphatase
NP1-FUN_007939	PF00128	Alpha amylase, catalytic domain
NP1-FUN_008104	PF00128	Alpha amylase, catalytic domain
NP1-FUN_007672	PF09261	Alpha mannosidase middle domain
NP1-FUN_007481	PF01425	Amidase
NP1-FUN_006513	PF01425	Amidase
NP1-FUN_006173	PF01425	Amidase
NP1-FUN_007784	PF01425	Amidase
NP1-FUN_008049	PF01425	Amidase
NP1-FUN_007948	PF01979	Amidohydrolase family
NP1-FUN_006402	PF01979	Amidohydrolase family
NP1-FUN_006543	PF01979	Amidohydrolase family
NP1-FUN_007228	PF01979	Amidohydrolase family
NP1-FUN_007228	PF07969	Amidohydrolase family
NP1-FUN_006289	PF00155	Aminotransferase class I and II
NP1-FUN_007566	PF00155	Aminotransferase class I and II
NP1-FUN_007302	PF00155	Aminotransferase class I and II
NP1-FUN_007078	PF00155	Aminotransferase class I and II
NP1-FUN_006721	PF00202	Aminotransferase class-III
NP1-FUN_006781	PF01063	Amino-transferase class IV
NP1-FUN_007747	PF01593	Flavin containing amine oxidoreductase
NP1-FUN_006662	PF01593	Flavin containing amine oxidoreductase
NP1-FUN_006524	PF00501	AMP-binding enzyme
NP1-FUN_007206	PF00501	AMP-binding enzyme
NP1-FUN_006322	PF00501	AMP-binding enzyme
NP1-FUN_007723	PF00501	AMP-binding enzyme
NP1-FUN_006586	PF00501	AMP-binding enzyme
NP1-FUN_006556	PF00501	AMP-binding enzyme
NP1-FUN_007925	PF00501	AMP-binding enzyme
NP1-FUN_007723	PF13193	AMP-binding enzyme C-terminal domain
NP1-FUN_007206	PF13193	AMP-binding enzyme C-terminal domain
NP1-FUN_006586	PF13193	AMP-binding enzyme C-terminal domain
NP1-FUN_006524	PF13193	AMP-binding enzyme C-terminal domain
NP1-FUN_007344	PF16561	Glycogen recognition site of AMP-activated protein kinase
NP1-FUN_007344	PF04739	5'-AMP-activated protein kinase beta subunit, interaction domain
NP1-FUN_006678	PF12895	Anaphase-promoting complex, cyclosome, subunit 3
NP1-FUN_007494	PF12894	Anaphase-promoting complex subunit 4 WD40 domain
NP1-FUN_007741	PF12894	Anaphase-promoting complex subunit 4 WD40 domain
NP1-FUN_006234	PF12894	Anaphase-promoting complex subunit 4 WD40 domain
NP1-FUN_007532	PF12894	Anaphase-promoting complex subunit 4 WD40 domain
NP1-FUN_006497	PF12862	Anaphase-promoting complex subunit 5
NP1-FUN_006435	PF00023	Ankyrin repeat
NP1-FUN_007135	PF00023	Ankyrin repeat
NP1-FUN_007771	PF00023	Ankyrin repeat
NP1-FUN_007917	PF00023	Ankyrin repeat
NP1-FUN_006435	PF12796	Ankyrin repeats (3 copies)
NP1-FUN_007135	PF12796	Ankyrin repeats (3 copies)
NP1-FUN_007917	PF12796	Ankyrin repeats (3 copies)
NP1-FUN_006435	PF13606	Ankyrin repeat
NP1-FUN_006435	PF13637	Ankyrin repeats (many copies)
NP1-FUN_007917	PF13637	Ankyrin repeats (many copies)
NP1-FUN_007771	PF13857	Ankyrin repeats (many copies)
NP1-FUN_007135	PF13857	Ankyrin repeats (many copies)
NP1-FUN_006150	PF04547	Calcium-activated chloride channel
NP1-FUN_006150	PF20877	Alpha-beta plait domain in TMEM16 lipid scramblase
NP1-FUN_006240	PF07651	ANTH domain
NP1-FUN_007173	PF04715	Anthranilate synthase component I, N terminal region
NP1-FUN_007257	PF08264	Anticodon-binding domain of tRNA ligase
NP1-FUN_006702	PF08264	Anticodon-binding domain of tRNA ligase
NP1-FUN_006477	PF02558	Ketopantoate reductase PanE/ApbA
NP1-FUN_006477	PF08546	Ketopantoate reductase PanE/ApbA C terminal
NP1-FUN_007736	PF04110	Ubiquitin-like autophagy protein Apg12
NP1-FUN_006995	PF01636	Phosphotransferase enzyme family
NP1-FUN_008004	PF01636	Phosphotransferase enzyme family
NP1-FUN_008061	PF01636	Phosphotransferase enzyme family
NP1-FUN_007231	PF01636	Phosphotransferase enzyme family
NP1-FUN_007790	PF01636	Phosphotransferase enzyme family
NP1-FUN_007697	PF01636	Phosphotransferase enzyme family
NP1-FUN_006564	PF01636	Phosphotransferase enzyme family
NP1-FUN_006432	PF01636	Phosphotransferase enzyme family
NP1-FUN_007916	PF01636	Phosphotransferase enzyme family
NP1-FUN_008006	PF01636	Phosphotransferase enzyme family
NP1-FUN_007830	PF01636	Phosphotransferase enzyme family
NP1-FUN_007452	PF01636	Phosphotransferase enzyme family
NP1-FUN_007577	PF01636	Phosphotransferase enzyme family
NP1-FUN_007878	PF01636	Phosphotransferase enzyme family
NP1-FUN_007944	PF01636	Phosphotransferase enzyme family
NP1-FUN_007576	PF01636	Phosphotransferase enzyme family
NP1-FUN_008015	PF01636	Phosphotransferase enzyme family
NP1-FUN_006561	PF01636	Phosphotransferase enzyme family
NP1-FUN_007335	PF03079	ARD/ARD' family
NP1-FUN_006284	PF00025	ADP-ribosylation factor family
NP1-FUN_007519	PF00025	ADP-ribosylation factor family
NP1-FUN_006262	PF00025	ADP-ribosylation factor family
NP1-FUN_006918	PF00025	ADP-ribosylation factor family
NP1-FUN_006180	PF00025	ADP-ribosylation factor family
NP1-FUN_006973	PF00025	ADP-ribosylation factor family
NP1-FUN_006389	PF00025	ADP-ribosylation factor family
NP1-FUN_007845	PF00025	ADP-ribosylation factor family
NP1-FUN_006312	PF01412	Putative GTPase activating protein for Arf
NP1-FUN_006861	PF01412	Putative GTPase activating protein for Arf
NP1-FUN_006892	PF00491	Arginase family
NP1-FUN_007526	PF00514	Armadillo/beta-catenin-like repeat
NP1-FUN_007526	PF04826	Armadillo-like
NP1-FUN_008142	PF02752	Arrestin (or S-antigen), C-terminal domain
NP1-FUN_006604	PF04959	Arsenite-resistance protein 2
NP1-FUN_007786	PF05935	Arylsulfotransferase (ASST)
NP1-FUN_006843	PF05935	Arylsulfotransferase (ASST)
NP1-FUN_007786	PF14269	Arylsulfotransferase (ASST)
NP1-FUN_006843	PF14269	Arylsulfotransferase (ASST)
NP1-FUN_006890	PF00026	Eukaryotic aspartyl protease
NP1-FUN_008154	PF13650	Aspartyl protease
NP1-FUN_006905	PF10377	Autophagy-related protein 11
NP1-FUN_007423	PF04108	Autophagy protein ATG17-like domain
NP1-FUN_006905	PF04108	Autophagy protein ATG17-like domain
NP1-FUN_007736	PF02991	Autophagy protein Atg8 ubiquitin like
NP1-FUN_007644	PF03477	ATP cone domain
NP1-FUN_007196	PF02222	ATP-grasp domain
NP1-FUN_007859	PF08442	ATP-grasp domain
NP1-FUN_007317	PF05176	ATP10 protein
NP1-FUN_008114	PF04627	Mitochondrial ATP synthase epsilon chain
NP1-FUN_006443	PF06644	ATP11 protein
NP1-FUN_007136	PF07542	ATP12 chaperone protein
NP1-FUN_008046	PF18130	ATP-grasp N-terminal domain
NP1-FUN_006669	PF03029	Conserved hypothetical ATP binding protein
NP1-FUN_006942	PF10775	ATP synthase complex subunit h
NP1-FUN_006580	PF03987	Autophagocytosis associated protein, active-site domain
NP1-FUN_006468	PF17907	AWS domain
NP1-FUN_008104	PF09260	Alpha-amylase, domain C
NP1-FUN_006510	PF00962	Adenosine deaminase
NP1-FUN_006352	PF00296	Luciferase-like monooxygenase
NP1-FUN_007621	PF00296	Luciferase-like monooxygenase
NP1-FUN_006337	PF00296	Luciferase-like monooxygenase
NP1-FUN_007400	PF00296	Luciferase-like monooxygenase
NP1-FUN_006701	PF01036	Bacteriorhodopsin-like protein
NP1-FUN_007761	PF01145	SPFH domain / Band 7 family
NP1-FUN_007761	PF16200	C-terminal region of band_7
NP1-FUN_008029	PF03114	BAR domain
NP1-FUN_006861	PF16746	BAR domain of APPL family
NP1-FUN_006365	PF08031	Berberine and berberine like
NP1-FUN_007395	PF08031	Berberine and berberine like
NP1-FUN_007076	PF10436	Mitochondrial branched-chain alpha-ketoacid dehydrogenase kinase
NP1-FUN_007779	PF01869	BadF/BadG/BcrA/BcrD ATPase family
NP1-FUN_006154	PF01869	BadF/BadG/BcrA/BcrD ATPase family
NP1-FUN_006601	PF08740	BCS1 N terminal
NP1-FUN_006169	PF20434	BD-FAE
NP1-FUN_007524	PF01062	Bestrophin, RFP-TM, chloride channel
NP1-FUN_007934	PF10996	Beta-Casp domain
NP1-FUN_007619	PF00144	Beta-lactamase
NP1-FUN_006436	PF00144	Beta-lactamase
NP1-FUN_007432	PF00144	Beta-lactamase
NP1-FUN_007272	PF13364	Beta-galactosidase second all-beta domain
NP1-FUN_007272	PF10435	Beta-galactosidase, domain 2
NP1-FUN_007272	PF13363	Beta-galactosidase, domain 3
NP1-FUN_007653	PF08149	BING4CT (NUC141) domain
NP1-FUN_007284	PF02785	Biotin carboxylase C-terminal domain
NP1-FUN_007284	PF00289	Biotin carboxylase, N-terminal domain
NP1-FUN_007284	PF00364	Biotin-requiring enzyme
NP1-FUN_007476	PF21492	Ribosomal protein L31p, N-terminal
NP1-FUN_007162	PF08939	Basophilic leukemia-expressed protein Bles03
NP1-FUN_007243	PF12754	Get5, N-terminal domain
NP1-FUN_007243	PF17183	Get5, C-terminal domain
NP1-FUN_006297	PF03099	Biotin/lipoate A/B protein ligase family
NP1-FUN_006297	PF09825	Biotin-protein ligase, N terminal
NP1-FUN_007705	PF07576	BRCA1-associated protein 2
NP1-FUN_008079	PF00533	BRCA1 C Terminus (BRCT) domain
NP1-FUN_006891	PF00533	BRCA1 C Terminus (BRCT) domain
NP1-FUN_008079	PF16589	BRCT domain
NP1-FUN_007339	PF08647	BRE1 E3 ubiquitin ligase
NP1-FUN_007547	PF03097	BRO1-like domain
NP1-FUN_006198	PF07524	Bromodomain associated
NP1-FUN_006171	PF10104	Di-sulfide bridge nucleocytoplasmic transport domain
NP1-FUN_006663	PF03909	BSD domain
NP1-FUN_006175	PF09736	Pre-mRNA-splicing factor of RES complex
NP1-FUN_007987	PF00170	bZIP transcription factor
NP1-FUN_007105	PF00170	bZIP transcription factor
NP1-FUN_006244	PF07716	Basic region leucine zipper
NP1-FUN_007558	PF15617	C-C_Bond_Lyase of the TIM-Barrel fold
NP1-FUN_007126	PF00168	C2 domain
NP1-FUN_006860	PF00168	C2 domain
NP1-FUN_007117	PF21796	Chromatin assembly factor 1 subunit Cac1, C-terminal domain
NP1-FUN_007117	PF12253	Chromatin assembly factor 1 subunit A dimerization domain
NP1-FUN_007470	PF00262	Calreticulin family
NP1-FUN_006929	PF00188	Cysteine-rich secretory protein family
NP1-FUN_006983	PF01302	CAP-Gly domain
NP1-FUN_006674	PF01302	CAP-Gly domain
NP1-FUN_007202	PF01256	NAD(P)H-hydrate dehydratase
NP1-FUN_007811	PF01930	Domain of unknown NP1-FUNction DUF83
NP1-FUN_007184	PF03378	CAS/CSE protein, C-terminus
NP1-FUN_008119	PF13246	P-type ATPase, cytoplasmic domain N
NP1-FUN_006267	PF13246	P-type ATPase, cytoplasmic domain N
NP1-FUN_006875	PF13246	P-type ATPase, cytoplasmic domain N
NP1-FUN_007704	PF13246	P-type ATPase, cytoplasmic domain N
NP1-FUN_006875	PF00689	Cation transporting ATPase, C-terminus
NP1-FUN_006267	PF00689	Cation transporting ATPase, C-terminus
NP1-FUN_008119	PF00689	Cation transporting ATPase, C-terminus
NP1-FUN_006875	PF00690	Cation transporter/ATPase, N-terminus
NP1-FUN_008119	PF00690	Cation transporter/ATPase, N-terminus
NP1-FUN_007059	PF00690	Cation transporter/ATPase, N-terminus
NP1-FUN_006267	PF00690	Cation transporter/ATPase, N-terminus
NP1-FUN_006611	PF01545	Cation efflux transmembrane domain
NP1-FUN_007942	PF01545	Cation efflux transmembrane domain
NP1-FUN_007594	PF01545	Cation efflux transmembrane domain
NP1-FUN_006603	PF02045	CCAAT-binding transcription factor (CBF-B/NF-YA) subunit B
NP1-FUN_007054	PF01656	CobQ/CobB/MinD/ParA nucleotide binding domain
NP1-FUN_008095	PF00571	CBS domain
NP1-FUN_006340	PF07946	PAT complex subunit CCDC47
NP1-FUN_006864	PF07798	Coiled-coil domain-containing protein 90-like
NP1-FUN_007522	PF08045	Cell division control protein 14, SIN component
NP1-FUN_007301	PF06395	CDC24 Calponin
NP1-FUN_006330	PF08564	Cdc37 C terminal domain
NP1-FUN_006330	PF08565	Cdc37 Hsp90 binding domain
NP1-FUN_006330	PF03234	Cdc37 N terminal kinase binding
NP1-FUN_006968	PF03381	LEM3 (ligand-effect modulator 3) family / CDC50 family
NP1-FUN_008103	PF00150	Cellulase (glycosyl hydrolase family 5)
NP1-FUN_006982	PF11699	Mif2/CENP-C like
NP1-FUN_006906	PF05837	Centromere protein H (CENP-H)
NP1-FUN_006482	PF15630	CENP-S protein
NP1-FUN_006482	PF15511	Centromere kinetochore component CENP-T histone fold
NP1-FUN_006211	PF15511	Centromere kinetochore component CENP-T histone fold
NP1-FUN_006236	PF20994	CENPU protein
NP1-FUN_007661	PF07249	Cerato-platanin
NP1-FUN_007733	PF11526	Pcf11, Clp1-interaction domain
NP1-FUN_008126	PF10233	Uncharacterized conserved protein CG6151-P
NP1-FUN_008025	PF00307	Calponin homology (CH) domain
NP1-FUN_006636	PF13907	Chromodomain-helicase-DNA-binding protein 1-like, C-terminal
NP1-FUN_008150	PF04420	CHD5-like protein
NP1-FUN_006200	PF01644	Chitin synthase-like glycosyltransferase domain
NP1-FUN_006200	PF08407	Chitin synthase N-terminal
NP1-FUN_007979	PF12411	Choline sulfatase enzyme C terminal
NP1-FUN_006974	PF04515	Plasma-membrane choline transporter
NP1-FUN_007889	PF12624	VPS13-like family N-terminal region
NP1-FUN_007173	PF00425	chorismate binding enzyme
NP1-FUN_006636	PF00385	Chromo (CHRromatin Organisation MOdifier) domain
NP1-FUN_006919	PF00385	Chromo (CHRromatin Organisation MOdifier) domain
NP1-FUN_007602	PF12271	Chitin synthase export chaperone
NP1-FUN_006495	PF08547	Complex I intermediate-associated protein 30 (CIA30)
NP1-FUN_006328	PF04818	CID domain
NP1-FUN_007733	PF04818	CID domain
NP1-FUN_007859	PF16114	ATP citrate lyase citrate-binding
NP1-FUN_007858	PF00285	Citrate synthase, C-terminal domain
NP1-FUN_006419	PF01111	Cyclin-dependent kinase regulatory subunit
NP1-FUN_006658	PF01214	Casein kinase II regulatory subunit
NP1-FUN_007555	PF01214	Casein kinase II regulatory subunit
NP1-FUN_007364	PF00637	Region in Clathrin and VPS
NP1-FUN_006329	PF01086	Clathrin light chain
NP1-FUN_006920	PF10431	C-terminal, D2-small domain, of ClpB protein
NP1-FUN_007129	PF14420	Clr5 domain
NP1-FUN_006260	PF13236	Clustered mitochondria
NP1-FUN_006260	PF15044	Mitochondrial NP1-FUNction, CLU-N-term
NP1-FUN_006792	PF12717	non-SMC mitotic condensation complex subunit 1
NP1-FUN_006853	PF05786	Condensin complex subunit 2
NP1-FUN_006596	PF00795	Carbon-nitrogen hydrolase
NP1-FUN_007616	PF00795	Carbon-nitrogen hydrolase
NP1-FUN_007978	PF00795	Carbon-nitrogen hydrolase
NP1-FUN_007220	PF04053	COPA/B second beta-propeller
NP1-FUN_006790	PF04053	COPA/B second beta-propeller
NP1-FUN_007858	PF02629	CoA binding domain
NP1-FUN_007115	PF02515	CoA-transferase family III
NP1-FUN_006540	PF02515	CoA-transferase family III
NP1-FUN_006394	PF02492	CobW/HypB/UreG, nucleotide-binding domain
NP1-FUN_007652	PF02492	CobW/HypB/UreG, nucleotide-binding domain
NP1-FUN_007109	PF02492	CobW/HypB/UreG, nucleotide-binding domain
NP1-FUN_007820	PF00135	Carboxylesterase family
NP1-FUN_007056	PF06148	COG2 N-terminal
NP1-FUN_007591	PF05205	COMPASS (Complex proteins associated with Set1p) component shg1
NP1-FUN_007084	PF00346	Respiratory-chain NADH dehydrogenase, 49 Kd subunit
NP1-FUN_006466	PF05347	Complex 1 protein (LYR family)
NP1-FUN_007807	PF05347	Complex 1 protein (LYR family)
NP1-FUN_006466	PF13233	Complex1_LYR-like
NP1-FUN_006524	PF00668	Condensation domain
NP1-FUN_006556	PF00668	Condensation domain
NP1-FUN_007735	PF01218	Coproporphyrinogen III oxidase
NP1-FUN_006475	PF05019	Coenzyme Q (ubiquinone) biosynthesis protein Coq4
NP1-FUN_006157	PF01544	CorA-like Mg2+ transporter protein
NP1-FUN_006498	PF02046	Cytochrome c oxidase subunit VIa
NP1-FUN_006346	PF02238	Cytochrome c oxidase subunit VII
NP1-FUN_007309	PF08144	CPL (NUC119) domain
NP1-FUN_006777	PF00118	TCP-1/cpn60 chaperonin family
NP1-FUN_006361	PF00118	TCP-1/cpn60 chaperonin family
NP1-FUN_007196	PF02786	Carbamoyl-phosphate synthase L chain, ATP binding domain
NP1-FUN_007284	PF02786	Carbamoyl-phosphate synthase L chain, ATP binding domain
NP1-FUN_007196	PF02787	Carbamoyl-phosphate synthetase large chain, oligomerisation domain
NP1-FUN_007934	PF13299	Cleavage and polyadenylation factor 2 C-terminal
NP1-FUN_006408	PF03178	CPSF A subunit region
NP1-FUN_007046	PF00650	CRAL/TRIO domain
NP1-FUN_007046	PF03765	CRAL/TRIO, N-terminal domain
NP1-FUN_007096	PF04969	CS domain
NP1-FUN_007184	PF08506	Cse1
NP1-FUN_006787	PF10075	CSN8/PSMD8/EIF3K family
NP1-FUN_006333	PF01467	Cytidylyltransferase-like
NP1-FUN_006250	PF04145	Ctr copper transporter family
NP1-FUN_007670	PF04145	Ctr copper transporter family
NP1-FUN_007284	PF02626	Carboxyltransferase domain, subdomain A and B
NP1-FUN_007284	PF02682	Carboxyltransferase domain, subdomain C and D
NP1-FUN_007008	PF00394	Multicopper oxidase
NP1-FUN_007008	PF07731	Multicopper oxidase
NP1-FUN_006960	PF02845	CUE domain
NP1-FUN_007335	PF07883	Cupin domain
NP1-FUN_006982	PF07883	Cupin domain
NP1-FUN_007283	PF13621	Cupin-like domain
NP1-FUN_007552	PF13621	Cupin-like domain
NP1-FUN_007669	PF13621	Cupin-like domain
NP1-FUN_007952	PF01083	Cutinase
NP1-FUN_007780	PF08881	CVNH domain
NP1-FUN_007178	PF08312	cwf21 domain
NP1-FUN_006670	PF04677	Protein similar to CwfJ C-terminal
NP1-FUN_006670	PF04676	Protein similar to CwfJ C-terminus 2
NP1-FUN_007584	PF04199	Putative cyclase
NP1-FUN_006446	PF08613	Cyclin
NP1-FUN_006694	PF02984	Cyclin, C-terminal domain
NP1-FUN_006223	PF02984	Cyclin, C-terminal domain
NP1-FUN_006694	PF00134	Cyclin, N-terminal domain
NP1-FUN_006223	PF00134	Cyclin, N-terminal domain
NP1-FUN_006821	PF01053	Cys/Met metabolism PLP-dependent enzyme
NP1-FUN_006294	PF00173	Cytochrome b5-like Heme/Steroid binding domain
NP1-FUN_006179	PF00173	Cytochrome b5-like Heme/Steroid binding domain
NP1-FUN_006585	PF00173	Cytochrome b5-like Heme/Steroid binding domain
NP1-FUN_006915	PF00173	Cytochrome b5-like Heme/Steroid binding domain
NP1-FUN_006927	PF02167	Cytochrome C1 family
NP1-FUN_007755	PF03982	Diacylglycerol acyltransferase
NP1-FUN_007485	PF00781	Diacylglycerol kinase catalytic domain
NP1-FUN_006923	PF00793	DAHP synthetase I family
NP1-FUN_007196	PF07478	D-ala D-ala ligase C-terminus
NP1-FUN_007284	PF07478	D-ala D-ala ligase C-terminus
NP1-FUN_007873	PF01266	FAD dependent oxidoreductase
NP1-FUN_007349	PF01266	FAD dependent oxidoreductase
NP1-FUN_007439	PF01266	FAD dependent oxidoreductase
NP1-FUN_006532	PF01266	FAD dependent oxidoreductase
NP1-FUN_007574	PF01266	FAD dependent oxidoreductase
NP1-FUN_007685	PF01266	FAD dependent oxidoreductase
NP1-FUN_007033	PF01266	FAD dependent oxidoreductase
NP1-FUN_007570	PF01266	FAD dependent oxidoreductase
NP1-FUN_008017	PF01266	FAD dependent oxidoreductase
NP1-FUN_007873	PF16901	C-terminal domain of alpha-glycerophosphate oxidase
NP1-FUN_007349	PF16901	C-terminal domain of alpha-glycerophosphate oxidase
NP1-FUN_006769	PF10236	Mitochondrial ribosomal death-associated protein 3
NP1-FUN_007360	PF05011	Lariat debranching enzyme, C-terminal domain
NP1-FUN_006691	PF16213	Mon2/Sec7/BIG1-like, dimerisation and cyclophilin-binding domain
NP1-FUN_006742	PF06058	Dcp1-like decapping family
NP1-FUN_006183	PF00270	DEAD/DEAH box helicase
NP1-FUN_006650	PF00270	DEAD/DEAH box helicase
NP1-FUN_007210	PF00270	DEAD/DEAH box helicase
NP1-FUN_007668	PF00270	DEAD/DEAH box helicase
NP1-FUN_007965	PF00270	DEAD/DEAH box helicase
NP1-FUN_007277	PF00270	DEAD/DEAH box helicase
NP1-FUN_007430	PF00270	DEAD/DEAH box helicase
NP1-FUN_008036	PF00270	DEAD/DEAH box helicase
NP1-FUN_007190	PF00270	DEAD/DEAH box helicase
NP1-FUN_006597	PF00270	DEAD/DEAH box helicase
NP1-FUN_007986	PF00270	DEAD/DEAH box helicase
NP1-FUN_007177	PF00270	DEAD/DEAH box helicase
NP1-FUN_007128	PF00270	DEAD/DEAH box helicase
NP1-FUN_006584	PF00270	DEAD/DEAH box helicase
NP1-FUN_006208	PF06733	DEAD_2
NP1-FUN_006276	PF21762	DNA polymerase III subunit epsilon-like, C-terminal domain
NP1-FUN_006931	PF08766	DEK C terminal domain
NP1-FUN_006610	PF00701	Dihydrodipicolinate synthetase family
NP1-FUN_006273	PF00701	Dihydrodipicolinate synthetase family
NP1-FUN_006966	PF02272	DHHA1 domain
NP1-FUN_006469	PF01529	DHHC palmitoyltransferase
NP1-FUN_007254	PF01487	Type I 3-dehydroquinase
NP1-FUN_007254	PF01761	3-dehydroquinate synthase N-terminal
NP1-FUN_007986	PF03368	Dicer dimerisation domain
NP1-FUN_007849	PF05462	Slime mold cyclic AMP receptor
NP1-FUN_006539	PF00775	Dioxygenase
NP1-FUN_006539	PF04444	Catechol dioxygenase N terminus
NP1-FUN_006626	PF14226	non-haem dioxygenase in morphine synthesis N-terminal
NP1-FUN_006507	PF14226	non-haem dioxygenase in morphine synthesis N-terminal
NP1-FUN_006203	PF01738	Dienelactone hydrolase family
NP1-FUN_007811	PF08696	DNA replication factor Dna2
NP1-FUN_007811	PF21123	Dna2 Rift barrel domain
NP1-FUN_008082	PF00226	DnaJ domain
NP1-FUN_007278	PF00226	DnaJ domain
NP1-FUN_006867	PF00226	DnaJ domain
NP1-FUN_006868	PF00226	DnaJ domain
NP1-FUN_006901	PF00226	DnaJ domain
NP1-FUN_008082	PF14308	X-domain of DnaJ-containing
NP1-FUN_006176	PF01035	6-O-methylguanine DNA methyltransferase, DNA binding domain
NP1-FUN_007797	PF00204	DNA gyrase B
NP1-FUN_008040	PF13177	DNA polymerase III, delta subunit
NP1-FUN_007212	PF12254	DNA polymerase alpha subunit p180 N terminal
NP1-FUN_007212	PF00136	DNA polymerase family B
NP1-FUN_007212	PF03104	DNA polymerase family B, exonuclease domain
NP1-FUN_007314	PF14792	DNA polymerase beta palm
NP1-FUN_007314	PF14791	DNA polymerase beta thumb
NP1-FUN_007861	PF04081	DNA polymerase delta, subunit 4
NP1-FUN_007314	PF10391	Fingers domain of DNA polymerase lambda
NP1-FUN_007864	PF04104	Eukaryotic and archaeal DNA primase, large subunit C-terminal domain
NP1-FUN_006796	PF01896	DNA primase small subunit
NP1-FUN_006683	PF03604	DNA directed RNA polymerase, 7 kDa subunit
NP1-FUN_007797	PF00521	DNA gyrase/topoisomerase IV, subunit A
NP1-FUN_006132	PF08883	Dopa 4,5-dioxygenase family
NP1-FUN_007380	PF05186	Dpy-30 motif
NP1-FUN_007239	PF01916	Deoxyhypusine synthase
NP1-FUN_006392	PF01323	DSBA-like thioredoxin domain
NP1-FUN_006474	PF01984	Double-stranded DNA-binding domain
NP1-FUN_007191	PF08148	DSHCT (NUC185) domain
NP1-FUN_007233	PF00035	Double-stranded RNA binding motif
NP1-FUN_006630	PF05160	DSS1/SEM1 family
NP1-FUN_007981	PF06912	Protein of unknown NP1-FUNction (DUF1275)
NP1-FUN_006617	PF06966	Protein of unknown NP1-FUNction (DUF1295)
NP1-FUN_007681	PF07958	Protein of unknown NP1-FUNction (DUF1688)
NP1-FUN_006855	PF08226	Domain of unknown NP1-FUNction (DUF1720)
NP1-FUN_006941	PF08578	Protein of unknown NP1-FUNction (DUF1765)
NP1-FUN_007520	PF08590	Domain of unknown NP1-FUNction (DUF1771)
NP1-FUN_007559	PF08590	Domain of unknown NP1-FUNction (DUF1771)
NP1-FUN_006137	PF08760	NA
NP1-FUN_007966	PF08760	NA
NP1-FUN_007435	PF08760	NA
NP1-FUN_007074	PF09347	Domain of unknown NP1-FUNction (DUF1989)
NP1-FUN_007542	PF09351	Domain of unknown NP1-FUNction (DUF1993)
NP1-FUN_006608	PF02656	Domain of unknown NP1-FUNction (DUF202)
NP1-FUN_007506	PF10224	Short coiled-coil protein
NP1-FUN_007189	PF10313	Uncharacterised protein domain (DUF2415)
NP1-FUN_007414	PF10350	THADA/TRM732, DUF2428
NP1-FUN_007910	PF10361	Protein of unknown NP1-FUNction (DUF2434)
NP1-FUN_008030	PF10382	DNA helicase ZGRF1-like, N-terminal domain
NP1-FUN_006850	PF11274	Protein of unknown NP1-FUNction (DUF3074)
NP1-FUN_007183	PF11864	Domain of unknown NP1-FUNction (DUF3384)
NP1-FUN_007888	PF11911	Protein of unknown NP1-FUNction (DUF3429)
NP1-FUN_006754	PF11913	Protein of unknown NP1-FUNction (DUF3431)
NP1-FUN_007002	PF11913	Protein of unknown NP1-FUNction (DUF3431)
NP1-FUN_006140	PF11917	Protein of unknown NP1-FUNction (DUF3435)
NP1-FUN_008139	PF11917	Protein of unknown NP1-FUNction (DUF3435)
NP1-FUN_007491	PF11917	Protein of unknown NP1-FUNction (DUF3435)
NP1-FUN_006436	PF11954	Domain of unknown NP1-FUNction (DUF3471)
NP1-FUN_007013	PF12311	Protein of unknown NP1-FUNction (DUF3632)
NP1-FUN_006185	PF12311	Protein of unknown NP1-FUNction (DUF3632)
NP1-FUN_007174	PF12449	Protein of unknown NP1-FUNction (DUF3684)
NP1-FUN_006602	PF12473	Kinesin protein
NP1-FUN_008063	PF12520	Protein of unknown NP1-FUNction (DUF3723)
NP1-FUN_007495	PF12520	Protein of unknown NP1-FUNction (DUF3723)
NP1-FUN_006991	PF12520	Protein of unknown NP1-FUNction (DUF3723)
NP1-FUN_006552	PF12520	Protein of unknown NP1-FUNction (DUF3723)
NP1-FUN_006965	PF12572	Protein of unknown NP1-FUNction (DUF3752)
NP1-FUN_006424	PF04037	Domain of unknown NP1-FUNction (DUF382)
NP1-FUN_007482	PF04063	Domain of unknown NP1-FUNction (DUF383)
NP1-FUN_007482	PF04064	Domain of unknown NP1-FUNction (DUF384)
NP1-FUN_007649	PF13259	Gag1-like, clamp domain
NP1-FUN_006909	PF13300	Domain of unknown NP1-FUNction (DUF4078)
NP1-FUN_008154	PF13352	Protein of unknown NP1-FUNction (DUF4100)
NP1-FUN_006837	PF13821	Domain of unknown NP1-FUNction (DUF4187)
NP1-FUN_006604	PF13821	Domain of unknown NP1-FUNction (DUF4187)
NP1-FUN_006737	PF13886	TM7S3/TM198-like domain
NP1-FUN_007768	PF21666	Domain of unknown NP1-FUNction DUF4246, N-terminal
NP1-FUN_006997	PF14232	Domain of unknown NP1-FUNction (DUF4334)
NP1-FUN_007531	PF15377	Domain of unknown NP1-FUNction (DUF4604)
NP1-FUN_006137	PF16335	Glutaminase A six helical-hairpin domain
NP1-FUN_007966	PF16335	Glutaminase A six helical-hairpin domain
NP1-FUN_007435	PF16335	Glutaminase A six helical-hairpin domain
NP1-FUN_007513	PF17104	YBL010C/LAA2
NP1-FUN_007062	PF17137	Domain of unknown NP1-FUNction (DUF5110)
NP1-FUN_006137	PF17168	Domain of unknown NP1-FUNction (DUF5127)
NP1-FUN_007435	PF17168	Domain of unknown NP1-FUNction (DUF5127)
NP1-FUN_007966	PF17168	Domain of unknown NP1-FUNction (DUF5127)
NP1-FUN_007257	PF19302	Domain of unknown NP1-FUNction (DUF5915)
NP1-FUN_006772	PF19834	Family of unknown NP1-FUNction (DUF6314)
NP1-FUN_008005	PF20174	Family of unknown NP1-FUNction (DUF6540)
NP1-FUN_006894	PF20237	Family of unknown NP1-FUNction (DUF6594)
NP1-FUN_006967	PF20354	Family of unknown NP1-FUNction (DUF6649)
NP1-FUN_008147	PF20521	Family of unknown NP1-FUNction (DUF6736)
NP1-FUN_007557	PF05832	Eukaryotic protein of unknown NP1-FUNction (DUF846)
NP1-FUN_007229	PF05960	Bacterial protein of unknown NP1-FUNction (DUF885)
NP1-FUN_006216	PF01031	Dynamin central region
NP1-FUN_007237	PF00350	Dynamin family
NP1-FUN_006216	PF00350	Dynamin family
NP1-FUN_007466	PF04912	Dynamitin
NP1-FUN_006875	PF00122	P-type ATPase actuator domain
NP1-FUN_008119	PF00122	P-type ATPase actuator domain
NP1-FUN_006267	PF00122	P-type ATPase actuator domain
NP1-FUN_007704	PF00122	P-type ATPase actuator domain
NP1-FUN_007838	PF00676	Dehydrogenase E1 component
NP1-FUN_007086	PF08825	E2 binding domain
NP1-FUN_006687	PF02817	e3 binding domain
NP1-FUN_006747	PF00892	EamA-like transporter family
NP1-FUN_006269	PF03271	EB1-like C-terminal motif
NP1-FUN_006975	PF21204	Ell binding protein Ebp1, C-terminal
NP1-FUN_006898	PF00378	Enoyl-CoA hydratase/isomerase
NP1-FUN_006193	PF00378	Enoyl-CoA hydratase/isomerase
NP1-FUN_006898	PF16113	Enoyl-CoA hydratase/isomerase
NP1-FUN_006193	PF16113	Enoyl-CoA hydratase/isomerase
NP1-FUN_007632	PF12454	GPI-anchored cell wall organization protein
NP1-FUN_007529	PF14382	Exosome complex exonuclease RRP4 N-terminal region
NP1-FUN_006326	PF00036	EF hand domain
NP1-FUN_007348	PF00036	EF hand domain
NP1-FUN_006855	PF12763	EH domain
NP1-FUN_006326	PF13202	EF hand
NP1-FUN_007348	PF13202	EF hand
NP1-FUN_006326	PF13405	EF-hand domain
NP1-FUN_007348	PF13405	EF-hand domain
NP1-FUN_007387	PF13405	EF-hand domain
NP1-FUN_006326	PF13499	EF-hand domain pair
NP1-FUN_007348	PF13499	EF-hand domain pair
NP1-FUN_007387	PF13499	EF-hand domain pair
NP1-FUN_007348	PF13833	EF-hand domain pair
NP1-FUN_006326	PF14658	EF-hand domain
NP1-FUN_007353	PF00647	Elongation factor 1 gamma, conserved domain
NP1-FUN_006383	PF00679	Elongation factor G C-terminus
NP1-FUN_006413	PF00679	Elongation factor G C-terminus
NP1-FUN_007530	PF00679	Elongation factor G C-terminus
NP1-FUN_006383	PF14492	Elongation Factor G, domain III
NP1-FUN_006413	PF14492	Elongation Factor G, domain III
NP1-FUN_006383	PF03764	Elongation factor G, domain IV
NP1-FUN_006413	PF03764	Elongation factor G, domain IV
NP1-FUN_006413	PF16004	116 kDa U5 small nuclear ribonucleoprotein component N-terminus
NP1-FUN_006607	PF05091	Eukaryotic translation initiation factor 3 subunit 7 (eIF-3)
NP1-FUN_006930	PF08662	Eukaryotic translation initiation factor eIF2A
NP1-FUN_006319	PF12353	Eukaryotic translation initiation factor 3 subunit G
NP1-FUN_006846	PF18005	eIF3 subunit M, C-terminal helix
NP1-FUN_006260	PF12807	Translation initiation factor eIF3 subunit 135
NP1-FUN_006877	PF08597	Translation initiation factor eIF3 subunit
NP1-FUN_007815	PF12152	Eukaryotic translation initiation factor 4G1
NP1-FUN_006872	PF12757	Eisosome protein 1
NP1-FUN_007324	PF06881	RNA polymerase II transcription factor SIII (Elongin) subunit A
NP1-FUN_006878	PF00113	Enolase, C-terminal TIM barrel domain
NP1-FUN_006878	PF03952	Enolase, N-terminal domain
NP1-FUN_008026	PF01417	ENTH domain
NP1-FUN_007925	PF01370	NAD dependent epimerase/dehydratase family
NP1-FUN_008056	PF01370	NAD dependent epimerase/dehydratase family
NP1-FUN_007785	PF01370	NAD dependent epimerase/dehydratase family
NP1-FUN_008057	PF01370	NAD dependent epimerase/dehydratase family
NP1-FUN_007208	PF01370	NAD dependent epimerase/dehydratase family
NP1-FUN_007382	PF10513	Enhancer of polycomb-like
NP1-FUN_007347	PF10513	Enhancer of polycomb-like
NP1-FUN_007254	PF00275	EPSP synthase (3-phosphoshikimate 1-carboxyvinyltransferase)
NP1-FUN_007991	PF02732	ERCC4 domain
NP1-FUN_006736	PF10256	Golgin subfamily A member 7/ERF4 family
NP1-FUN_006571	PF04148	Transmembrane adaptor Erv26
NP1-FUN_008078	PF05871	ESCRT-II complex subunit
NP1-FUN_007812	PF10183	ESSS subunit of NADH:ubiquinone oxidoreductase (complex I)
NP1-FUN_007221	PF04716	ETC complex I subunit conserved region
NP1-FUN_007959	PF03318	Clostridium epsilon toxin ETX/Bacillus mosquitocidal toxin MTX2
NP1-FUN_006442	PF04777	Erv1 / Alr family
NP1-FUN_007253	PF09810	Exonuclease V - a 5' deoxyribonuclease
NP1-FUN_007529	PF10447	Exosome component EXOSC1/CSL4
NP1-FUN_007740	PF03372	Endonuclease/Exonuclease/phosphatase family
NP1-FUN_006499	PF03372	Endonuclease/Exonuclease/phosphatase family
NP1-FUN_007080	PF03372	Endonuclease/Exonuclease/phosphatase family
NP1-FUN_007422	PF00646	F-box domain
NP1-FUN_007300	PF00646	F-box domain
NP1-FUN_006978	PF00646	F-box domain
NP1-FUN_007031	PF00646	F-box domain
NP1-FUN_007860	PF00646	F-box domain
NP1-FUN_006270	PF00646	F-box domain
NP1-FUN_007669	PF00646	F-box domain
NP1-FUN_006546	PF00646	F-box domain
NP1-FUN_007422	PF12937	F-box-like
NP1-FUN_007300	PF12937	F-box-like
NP1-FUN_006270	PF12937	F-box-like
NP1-FUN_006978	PF12937	F-box-like
NP1-FUN_007669	PF12937	F-box-like
NP1-FUN_007031	PF12937	F-box-like
NP1-FUN_007408	PF03807	NADP oxidoreductase coenzyme F420-dependent
NP1-FUN_007684	PF03807	NADP oxidoreductase coenzyme F420-dependent
NP1-FUN_006578	PF01557	Fumarylacetoacetate (FAA) hydrolase C-terminal
NP1-FUN_006222	PF01557	Fumarylacetoacetate (FAA) hydrolase C-terminal
NP1-FUN_007666	PF01557	Fumarylacetoacetate (FAA) hydrolase C-terminal
NP1-FUN_006969	PF14826	FACT complex subunit SPT16 N-terminal lobe domain
NP1-FUN_006286	PF00667	FAD binding domain
NP1-FUN_006332	PF00890	FAD binding domain
NP1-FUN_007873	PF00890	FAD binding domain
NP1-FUN_007685	PF00890	FAD binding domain
NP1-FUN_007574	PF00890	FAD binding domain
NP1-FUN_007689	PF01494	FAD binding domain
NP1-FUN_007462	PF01494	FAD binding domain
NP1-FUN_007628	PF01494	FAD binding domain
NP1-FUN_006749	PF01494	FAD binding domain
NP1-FUN_006936	PF01494	FAD binding domain
NP1-FUN_006365	PF01565	FAD binding domain
NP1-FUN_007395	PF01565	FAD binding domain
NP1-FUN_006294	PF00970	Oxidoreductase FAD-binding domain
NP1-FUN_006915	PF00970	Oxidoreductase FAD-binding domain
NP1-FUN_006254	PF08022	FAD-binding domain
NP1-FUN_006987	PF08022	FAD-binding domain
NP1-FUN_008152	PF08022	FAD-binding domain
NP1-FUN_007497	PF08022	FAD-binding domain
NP1-FUN_007774	PF10187	FAM192A/Fyv6, N-terminal domain
NP1-FUN_007379	PF21315	FAN1, HTH domain
NP1-FUN_007379	PF21170	Fanconi-associated nuclease 1, TPR domain
NP1-FUN_006680	PF01149	Formamidopyrimidine-DNA glycosylase N-terminal domain
NP1-FUN_007490	PF04900	Fcf1
NP1-FUN_007922	PF00611	Fes/CIP4, and EFC/F-BAR homology domain
NP1-FUN_006488	PF00611	Fes/CIP4, and EFC/F-BAR homology domain
NP1-FUN_007254	PF13685	Iron-containing alcohol dehydrogenase
NP1-FUN_007107	PF00111	2Fe-2S iron-sulfur cluster binding domain
NP1-FUN_006635	PF00037	4Fe-4S binding domain
NP1-FUN_008152	PF01794	Ferric reductase like transmembrane component
NP1-FUN_006254	PF01794	Ferric reductase like transmembrane component
NP1-FUN_007497	PF01794	Ferric reductase like transmembrane component
NP1-FUN_006794	PF13668	Ferritin-like domain
NP1-FUN_006752	PF00762	Ferrochelatase
NP1-FUN_007166	PF08609	Nucleotide exchange factor Fes1
NP1-FUN_006414	PF01883	Iron-sulfur cluster assembly protein
NP1-FUN_006682	PF02906	Iron only hydrogenase large subunit, C-terminal domain
NP1-FUN_006634	PF01846	FF domain
NP1-FUN_008136	PF02782	FGGY family of carbohydrate kinases, C-terminal domain
NP1-FUN_007887	PF02782	FGGY family of carbohydrate kinases, C-terminal domain
NP1-FUN_007750	PF02782	FGGY family of carbohydrate kinases, C-terminal domain
NP1-FUN_007750	PF00370	FGGY family of carbohydrate kinases, N-terminal domain
NP1-FUN_007887	PF00370	FGGY family of carbohydrate kinases, N-terminal domain
NP1-FUN_008136	PF00370	FGGY family of carbohydrate kinases, N-terminal domain
NP1-FUN_006900	PF00498	FHA domain
NP1-FUN_006863	PF00498	FHA domain
NP1-FUN_007525	PF00498	FHA domain
NP1-FUN_006278	PF00498	FHA domain
NP1-FUN_006602	PF00498	FHA domain
NP1-FUN_006724	PF00498	FHA domain
NP1-FUN_008138	PF02661	Fic/DOC family
NP1-FUN_006800	PF12351	Ca2+ regulator and membrane fusion protein Fig1
NP1-FUN_007477	PF01613	Flavin reductase like domain
NP1-FUN_006761	PF01613	Flavin reductase like domain
NP1-FUN_007975	PF01687	Riboflavin kinase
NP1-FUN_007064	PF10306	Hypothetical protein FLILHELTA
NP1-FUN_007562	PF04299	Putative FMN-binding domain
NP1-FUN_006179	PF01070	FMN-dependent dehydrogenase
NP1-FUN_007011	PF01070	FMN-dependent dehydrogenase
NP1-FUN_006523	PF00743	Flavin-binding monooxygenase-like
NP1-FUN_007792	PF06280	Fn3-like domain
NP1-FUN_006278	PF00250	Forkhead domain
NP1-FUN_006166	PF00551	Formyl transferase
NP1-FUN_008034	PF00551	Formyl transferase
NP1-FUN_006373	PF08445	FR47-like protein
NP1-FUN_007701	PF02434	Fringe-like
NP1-FUN_006457	PF03959	Serine hydrolase (FSH1)
NP1-FUN_007146	PF01268	Formate--tetrahydrofolate ligase
NP1-FUN_006399	PF12709	NP1-FUNgal Transforming acidic coiled-coil (TACC) proteins
NP1-FUN_007264	PF04082	NP1-FUNgal specific transcription factor domain
NP1-FUN_006400	PF04082	NP1-FUNgal specific transcription factor domain
NP1-FUN_006281	PF04082	NP1-FUNgal specific transcription factor domain
NP1-FUN_007032	PF04082	NP1-FUNgal specific transcription factor domain
NP1-FUN_008058	PF04082	NP1-FUNgal specific transcription factor domain
NP1-FUN_007279	PF04082	NP1-FUNgal specific transcription factor domain
NP1-FUN_006245	PF04082	NP1-FUNgal specific transcription factor domain
NP1-FUN_007350	PF04082	NP1-FUNgal specific transcription factor domain
NP1-FUN_007442	PF04082	NP1-FUNgal specific transcription factor domain
NP1-FUN_007782	PF04082	NP1-FUNgal specific transcription factor domain
NP1-FUN_006292	PF04082	NP1-FUNgal specific transcription factor domain
NP1-FUN_006151	PF04082	NP1-FUNgal specific transcription factor domain
NP1-FUN_006522	PF04082	NP1-FUNgal specific transcription factor domain
NP1-FUN_007389	PF04082	NP1-FUNgal specific transcription factor domain
NP1-FUN_006783	PF04082	NP1-FUNgal specific transcription factor domain
NP1-FUN_006805	PF04082	NP1-FUNgal specific transcription factor domain
NP1-FUN_006554	PF04082	NP1-FUNgal specific transcription factor domain
NP1-FUN_007409	PF04082	NP1-FUNgal specific transcription factor domain
NP1-FUN_008018	PF04082	NP1-FUNgal specific transcription factor domain
NP1-FUN_007260	PF04082	NP1-FUNgal specific transcription factor domain
NP1-FUN_007247	PF04082	NP1-FUNgal specific transcription factor domain
NP1-FUN_007677	PF04082	NP1-FUNgal specific transcription factor domain
NP1-FUN_007692	PF04082	NP1-FUNgal specific transcription factor domain
NP1-FUN_006939	PF04082	NP1-FUNgal specific transcription factor domain
NP1-FUN_008042	PF04082	NP1-FUNgal specific transcription factor domain
NP1-FUN_007015	PF04082	NP1-FUNgal specific transcription factor domain
NP1-FUN_006715	PF04082	NP1-FUNgal specific transcription factor domain
NP1-FUN_007909	PF11951	NP1-FUNgal specific transcription factor domain
NP1-FUN_007029	PF11951	NP1-FUNgal specific transcription factor domain
NP1-FUN_006774	PF11951	NP1-FUNgal specific transcription factor domain
NP1-FUN_006509	PF11951	NP1-FUNgal specific transcription factor domain
NP1-FUN_006718	PF11951	NP1-FUNgal specific transcription factor domain
NP1-FUN_008035	PF11951	NP1-FUNgal specific transcription factor domain
NP1-FUN_006732	PF20684	NP1-FUNgal rhodopsin domain
NP1-FUN_007646	PF20684	NP1-FUNgal rhodopsin domain
NP1-FUN_006147	PF20684	NP1-FUNgal rhodopsin domain
NP1-FUN_007919	PF20684	NP1-FUNgal rhodopsin domain
NP1-FUN_007268	PF20684	NP1-FUNgal rhodopsin domain
NP1-FUN_007004	PF20684	NP1-FUNgal rhodopsin domain
NP1-FUN_006531	PF01363	FYVE zinc finger
NP1-FUN_006964	PF01116	Fructose-bisphosphate aldolase class-II
NP1-FUN_007519	PF00503	G-protein alpha subunit
NP1-FUN_007831	PF01585	G-patch domain
NP1-FUN_007756	PF01585	G-patch domain
NP1-FUN_007831	PF12656	G-patch domain
NP1-FUN_007062	PF13802	Glycosyl hydrolase 31 N-terminal galactose mutarotase-like domain
NP1-FUN_007250	PF04410	Gar1/Naf1 RNA binding region
NP1-FUN_008053	PF03127	GAT domain
NP1-FUN_007928	PF00320	GATA zinc finger
NP1-FUN_007173	PF00117	Glutamine amidotransferase class-I
NP1-FUN_008133	PF13522	Glutamine amidotransferase domain
NP1-FUN_008133	PF13537	Glutamine amidotransferase domain
NP1-FUN_006893	PF02934	GatB/GatE catalytic domain
NP1-FUN_006893	PF02637	GatB domain
NP1-FUN_007656	PF02686	Glu-tRNAGln amidotransferase C subunit
NP1-FUN_007656	PF20977	Glutamyl-tRNA(Gln) amidotransferase subunit F
NP1-FUN_008038	PF04189	Gcd10p family
NP1-FUN_007831	PF07842	GC-rich sequence DNA-binding factor-like protein
NP1-FUN_007332	PF12074	Generalcontrol nonderepressible 1 (Gcn1) N-terminal
NP1-FUN_007596	PF01597	Glycine cleavage H-protein
NP1-FUN_007588	PF01150	GDA1/CD39 (nucleoside phosphatase) family
NP1-FUN_006921	PF06202	Amylo-alpha-1,6-glucosidase
NP1-FUN_007865	PF00626	Gelsolin repeat
NP1-FUN_007907	PF00626	Gelsolin repeat
NP1-FUN_007091	PF04828	Glutathione-dependent formaldehyde-activating enzyme
NP1-FUN_007732	PF01408	Oxidoreductase family, NAD-binding Rossmann fold
NP1-FUN_006949	PF01408	Oxidoreductase family, NAD-binding Rossmann fold
NP1-FUN_006560	PF06094	Gamma-glutamyl cyclotransferase, AIG2-like
NP1-FUN_006252	PF12205	G protein-coupled receptor kinase-interacting protein 1 C term
NP1-FUN_006252	PF08518	Spa2 homology domain (SHD) of GIT
NP1-FUN_007749	PF00120	Glutamine synthetase, catalytic domain
NP1-FUN_006144	PF00042	Globin
NP1-FUN_007933	PF08718	Glycolipid transfer protein (GLTP)
NP1-FUN_006405	PF01182	Glucosamine-6-phosphate isomerases/6-phosphogluconolactonase
NP1-FUN_007299	PF00535	Glycosyl transferase family 2
NP1-FUN_007137	PF00535	Glycosyl transferase family 2
NP1-FUN_006684	PF00591	Glycosyl transferase family, a/b domain
NP1-FUN_006684	PF02885	Glycosyl transferase family, helical bundle domain
NP1-FUN_007672	PF17677	Glycosyl hydrolases family 38 C-terminal beta sandwich domain
NP1-FUN_007961	PF01670	Glycosyl hydrolase family 12
NP1-FUN_007298	PF01670	Glycosyl hydrolase family 12
NP1-FUN_008155	PF00723	Glycosyl hydrolases family 15
NP1-FUN_007370	PF00723	Glycosyl hydrolases family 15
NP1-FUN_007903	PF00722	Glycosyl hydrolases family 16
NP1-FUN_006814	PF00722	Glycosyl hydrolases family 16
NP1-FUN_007241	PF00722	Glycosyl hydrolases family 16
NP1-FUN_007611	PF00704	Glycosyl hydrolases family 18
NP1-FUN_006712	PF00703	Glycosyl hydrolases family 2
NP1-FUN_006428	PF01183	Glycosyl hydrolases family 25
NP1-FUN_006954	PF00933	Glycosyl hydrolase family 3 N terminal domain
NP1-FUN_006406	PF00933	Glycosyl hydrolase family 3 N terminal domain
NP1-FUN_006895	PF00933	Glycosyl hydrolase family 3 N terminal domain
NP1-FUN_007062	PF01055	Glycosyl hydrolases family 31 TIM-barrel domain
NP1-FUN_007017	PF01055	Glycosyl hydrolases family 31 TIM-barrel domain
NP1-FUN_007062	PF21365	Glycosyl hydrolase family 31 C-terminal domain
NP1-FUN_007017	PF21365	Glycosyl hydrolase family 31 C-terminal domain
NP1-FUN_007272	PF01301	Glycosyl hydrolases family 35
NP1-FUN_006161	PF16874	Glycosyl hydrolase family 36 C-terminal domain
NP1-FUN_006161	PF16875	Glycosyl hydrolase family 36 N-terminal domain
NP1-FUN_007672	PF07748	Glycosyl hydrolases family 38 C-terminal domain
NP1-FUN_007672	PF01074	Glycosyl hydrolases family 38 N-terminal domain
NP1-FUN_006806	PF04616	Glycosyl hydrolases family 43
NP1-FUN_007714	PF04616	Glycosyl hydrolases family 43
NP1-FUN_006880	PF01532	Glycosyl hydrolase family 47
NP1-FUN_006324	PF01532	Glycosyl hydrolase family 47
NP1-FUN_007122	PF01532	Glycosyl hydrolase family 47
NP1-FUN_007158	PF18564	Glycoside hydrolase family 5 C-terminal domain
NP1-FUN_006734	PF03659	Glycosyl hydrolase family 71
NP1-FUN_007141	PF07335	NP1-FUNgal chitosanase of glycosyl hydrolase group 75
NP1-FUN_006778	PF03663	Glycosyl hydrolase family 76
NP1-FUN_006545	PF03663	Glycosyl hydrolase family 76
NP1-FUN_007505	PF03663	Glycosyl hydrolase family 76
NP1-FUN_007946	PF07470	Glycosyl Hydrolase Family 88
NP1-FUN_006547	PF07971	Glycosyl hydrolase family 92 catalytic domain
NP1-FUN_006547	PF17678	Glycosyl hydrolase family 92 N-terminal domain
NP1-FUN_007742	PF11790	Glycosyl hydrolase catalytic core
NP1-FUN_007137	PF13641	Glycosyltransferase like family 2
NP1-FUN_007299	PF13641	Glycosyltransferase like family 2
NP1-FUN_006232	PF00982	Glycosyltransferase family 20
NP1-FUN_006848	PF00982	Glycosyltransferase family 20
NP1-FUN_006170	PF00982	Glycosyltransferase family 20
NP1-FUN_006233	PF00982	Glycosyltransferase family 20
NP1-FUN_007299	PF13506	Glycosyl transferase family 21
NP1-FUN_007137	PF13506	Glycosyl transferase family 21
NP1-FUN_007251	PF03901	Alg9-like mannosyltransferase family
NP1-FUN_007465	PF03901	Alg9-like mannosyltransferase family
NP1-FUN_006602	PF05686	Glycosyl transferase family 90
NP1-FUN_007299	PF13632	Glycosyl transferase family group 2
NP1-FUN_006200	PF13632	Glycosyl transferase family group 2
NP1-FUN_008120	PF00903	Glyoxalase/Bleomycin resistance protein/Dioxygenase superfamily
NP1-FUN_007710	PF04488	Glycosyltransferase sugar-binding region containing DXD motif
NP1-FUN_006621	PF04488	Glycosyltransferase sugar-binding region containing DXD motif
NP1-FUN_006403	PF05199	GMC oxidoreductase
NP1-FUN_006713	PF05199	GMC oxidoreductase
NP1-FUN_006526	PF05199	GMC oxidoreductase
NP1-FUN_006526	PF00732	GMC oxidoreductase
NP1-FUN_006713	PF00732	GMC oxidoreductase
NP1-FUN_006403	PF00732	GMC oxidoreductase
NP1-FUN_007323	PF08701	GNL3L/Grn1 putative GTPase
NP1-FUN_006238	PF01184	GPR1/NP1-FUN34/yaaH family
NP1-FUN_007826	PF01184	GPR1/NP1-FUN34/yaaH family
NP1-FUN_006455	PF11970	G protein-coupled glucose receptor regulating Gpa2 C-term
NP1-FUN_007662	PF11970	G protein-coupled glucose receptor regulating Gpa2 C-term
NP1-FUN_007156	PF06212	GRIM-19 protein
NP1-FUN_007353	PF00043	Glutathione S-transferase, C-terminal domain
NP1-FUN_006525	PF00043	Glutathione S-transferase, C-terminal domain
NP1-FUN_007962	PF00043	Glutathione S-transferase, C-terminal domain
NP1-FUN_006525	PF13410	Glutathione S-transferase, C-terminal domain
NP1-FUN_007353	PF13410	Glutathione S-transferase, C-terminal domain
NP1-FUN_006194	PF13410	Glutathione S-transferase, C-terminal domain
NP1-FUN_007962	PF14497	Glutathione S-transferase, C-terminal domain
NP1-FUN_006525	PF14497	Glutathione S-transferase, C-terminal domain
NP1-FUN_007353	PF14497	Glutathione S-transferase, C-terminal domain
NP1-FUN_007962	PF02798	Glutathione S-transferase, N-terminal domain
NP1-FUN_007353	PF02798	Glutathione S-transferase, N-terminal domain
NP1-FUN_006525	PF02798	Glutathione S-transferase, N-terminal domain
NP1-FUN_007962	PF13409	Glutathione S-transferase, N-terminal domain
NP1-FUN_007962	PF13417	Glutathione S-transferase, N-terminal domain
NP1-FUN_008085	PF13417	Glutathione S-transferase, N-terminal domain
NP1-FUN_007656	PF20978	Glutamyl-tRNA amidotransferase complex subunit Gta3
NP1-FUN_007911	PF09729	Gti1/Pac2 family
NP1-FUN_007282	PF01018	GTP1/OBG
NP1-FUN_007680	PF12471	GTP cyclohydrolase N terminal
NP1-FUN_007680	PF00925	GTP cyclohydrolase II
NP1-FUN_007586	PF00009	Elongation factor Tu GTP binding domain
NP1-FUN_006383	PF00009	Elongation factor Tu GTP binding domain
NP1-FUN_006413	PF00009	Elongation factor Tu GTP binding domain
NP1-FUN_007530	PF00009	Elongation factor Tu GTP binding domain
NP1-FUN_006973	PF00009	Elongation factor Tu GTP binding domain
NP1-FUN_006389	PF00009	Elongation factor Tu GTP binding domain
NP1-FUN_006262	PF00009	Elongation factor Tu GTP binding domain
NP1-FUN_007586	PF03144	Elongation factor Tu domain 2
NP1-FUN_006383	PF03144	Elongation factor Tu domain 2
NP1-FUN_006413	PF03144	Elongation factor Tu domain 2
NP1-FUN_007586	PF03143	Elongation factor Tu C-terminal domain
NP1-FUN_006262	PF04670	Gtr1/RagA G protein conserved region
NP1-FUN_008122	PF00211	Adenylate and Guanylate cyclase catalytic domain
NP1-FUN_006997	PF14231	GXWXG protein
NP1-FUN_006452	PF01019	Gamma-glutamyltranspeptidase
NP1-FUN_007999	PF01019	Gamma-glutamyltranspeptidase
NP1-FUN_006680	PF06831	Formamidopyrimidine-DNA glycosylase H2TH domain
NP1-FUN_007177	PF21010	Helicase associated domain (HA2), ratchet-like
NP1-FUN_006584	PF21010	Helicase associated domain (HA2), ratchet-like
NP1-FUN_006597	PF21010	Helicase associated domain (HA2), ratchet-like
NP1-FUN_006584	PF04408	Helicase associated domain (HA2), winged-helix
NP1-FUN_007177	PF04408	Helicase associated domain (HA2), winged-helix
NP1-FUN_006462	PF12710	haloacid dehalogenase-like hydrolase
NP1-FUN_008109	PF13419	Haloacid dehalogenase-like hydrolase
NP1-FUN_006801	PF10307	HAD domain family 1 in Swiss Army Knife RNA repair proteins
NP1-FUN_007105	PF10297	Minimal binding motif of Hap4 for binding to Hap2/3/5
NP1-FUN_006335	PF12330	Haspin like kinase domain
NP1-FUN_006642	PF02184	HAT (Half-A-TPR) repeat
NP1-FUN_007076	PF02518	Histidine kinase-, DNA gyrase B-, and HSP90-like ATPase
NP1-FUN_007797	PF02518	Histidine kinase-, DNA gyrase B-, and HSP90-like ATPase
NP1-FUN_006618	PF02518	Histidine kinase-, DNA gyrase B-, and HSP90-like ATPase
NP1-FUN_006618	PF13589	Histidine kinase-, DNA gyrase B-, and HSP90-like ATPase
NP1-FUN_006208	PF06777	Helical and beta-bridge domain
NP1-FUN_006576	PF07818	HCNGP-like protein
NP1-FUN_006636	PF11496	Class II histone deacetylase complex subunits 2 and 3
NP1-FUN_006921	PF14701	Glycogen debranching enzyme, glucanotransferase domain
NP1-FUN_007166	PF02985	HEAT repeat
NP1-FUN_007166	PF13646	HEAT repeats
NP1-FUN_007332	PF13513	HEAT-like repeat
NP1-FUN_007166	PF13513	HEAT-like repeat
NP1-FUN_007668	PF00271	Helicase conserved C-terminal domain
NP1-FUN_007210	PF00271	Helicase conserved C-terminal domain
NP1-FUN_007965	PF00271	Helicase conserved C-terminal domain
NP1-FUN_006650	PF00271	Helicase conserved C-terminal domain
NP1-FUN_007128	PF00271	Helicase conserved C-terminal domain
NP1-FUN_006248	PF00271	Helicase conserved C-terminal domain
NP1-FUN_006636	PF00271	Helicase conserved C-terminal domain
NP1-FUN_006183	PF00271	Helicase conserved C-terminal domain
NP1-FUN_006859	PF00271	Helicase conserved C-terminal domain
NP1-FUN_007430	PF00271	Helicase conserved C-terminal domain
NP1-FUN_007277	PF00271	Helicase conserved C-terminal domain
NP1-FUN_008161	PF00271	Helicase conserved C-terminal domain
NP1-FUN_008036	PF00271	Helicase conserved C-terminal domain
NP1-FUN_007986	PF00271	Helicase conserved C-terminal domain
NP1-FUN_006597	PF00271	Helicase conserved C-terminal domain
NP1-FUN_006584	PF00271	Helicase conserved C-terminal domain
NP1-FUN_007177	PF00271	Helicase conserved C-terminal domain
NP1-FUN_007499	PF00271	Helicase conserved C-terminal domain
NP1-FUN_006864	PF00271	Helicase conserved C-terminal domain
NP1-FUN_007190	PF00271	Helicase conserved C-terminal domain
NP1-FUN_006208	PF13307	Helicase C-terminal domain
NP1-FUN_006437	PF17111	Pigment biosynthesis cluster protein PigL N-terminal
NP1-FUN_007917	PF17111	Pigment biosynthesis cluster protein PigL N-terminal
NP1-FUN_006220	PF17111	Pigment biosynthesis cluster protein PigL N-terminal
NP1-FUN_006334	PF06985	Heterokaryon incompatibility protein (HET)
NP1-FUN_006989	PF06985	Heterokaryon incompatibility protein (HET)
NP1-FUN_008153	PF06985	Heterokaryon incompatibility protein (HET)
NP1-FUN_007397	PF06985	Heterokaryon incompatibility protein (HET)
NP1-FUN_007884	PF00132	Bacterial transferase hexapeptide (six repeats)
NP1-FUN_006609	PF00132	Bacterial transferase hexapeptide (six repeats)
NP1-FUN_006609	PF14602	Hexapeptide repeat of succinyl-transferase
NP1-FUN_007937	PF14602	Hexapeptide repeat of succinyl-transferase
NP1-FUN_006921	PF14702	Central domain of human glycogen debranching enzyme
NP1-FUN_006921	PF14699	N-terminal domain from the human glycogen debranching enzyme
NP1-FUN_007463	PF03129	Anticodon binding domain
NP1-FUN_007633	PF00730	HhH-GPD superfamily base excision DNA repair protein
NP1-FUN_007375	PF00730	HhH-GPD superfamily base excision DNA repair protein
NP1-FUN_006453	PF00730	HhH-GPD superfamily base excision DNA repair protein
NP1-FUN_007306	PF14520	Helix-hairpin-helix domain
NP1-FUN_007314	PF14716	Helix-hairpin-helix domain
NP1-FUN_006380	PF04588	Hypoxia induced protein conserved region
NP1-FUN_007580	PF04588	Hypoxia induced protein conserved region
NP1-FUN_007762	PF07569	TUP1-like enhancer of split
NP1-FUN_007762	PF09453	HIRA B motif
NP1-FUN_006762	PF01634	ATP phosphoribosyltransferase
NP1-FUN_006762	PF08029	HisG, C-terminal domain
NP1-FUN_006212	PF00125	Core histone H2A/H2B/H3/H4 domain
NP1-FUN_008048	PF00328	Histidine phosphatase superfamily (branch 2)
NP1-FUN_007486	PF00328	Histidine phosphatase superfamily (branch 2)
NP1-FUN_007618	PF00328	Histidine phosphatase superfamily (branch 2)
NP1-FUN_006731	PF00328	Histidine phosphatase superfamily (branch 2)
NP1-FUN_006189	PF00328	Histidine phosphatase superfamily (branch 2)
NP1-FUN_008041	PF00328	Histidine phosphatase superfamily (branch 2)
NP1-FUN_007802	PF01230	HIT domain
NP1-FUN_007406	PF00010	Helix-loop-helix DNA-binding domain
NP1-FUN_006253	PF00368	Hydroxymethylglutaryl-coenzyme A reductase
NP1-FUN_006907	PF00505	HMG (high mobility group) box
NP1-FUN_006271	PF00505	HMG (high mobility group) box
NP1-FUN_006907	PF09011	HMG-box domain
NP1-FUN_006947	PF08540	Hydroxymethylglutaryl-coenzyme A synthase C terminal
NP1-FUN_006947	PF01154	Hydroxymethylglutaryl-coenzyme A synthase N terminal
NP1-FUN_006912	PF11927	Haem-dependent oxidative N-demethylase, alpha subunit-like
NP1-FUN_007252	PF11927	Haem-dependent oxidative N-demethylase, alpha subunit-like
NP1-FUN_006910	PF00742	Homoserine dehydrogenase
NP1-FUN_007734	PF19047	HOOK domain
NP1-FUN_007558	PF03328	HpcH/HpaI aldolase/citrate lyase
NP1-FUN_006253	PF13323	N-terminal domain with HPIH motif
NP1-FUN_006314	PF01288	7,8-dihydro-6-hydroxymethylpterin-pyrophosphokinase (HPPK)
NP1-FUN_008070	PF01627	Hpt domain
NP1-FUN_007128	PF07529	HSA domain
NP1-FUN_007478	PF12296	Hydrophobic surface binding protein A
NP1-FUN_006192	PF00011	Hsp20/alpha crystallin family
NP1-FUN_006579	PF00011	Hsp20/alpha crystallin family
NP1-FUN_007188	PF00012	Hsp70 protein
NP1-FUN_007738	PF00012	Hsp70 protein
NP1-FUN_006418	PF00012	Hsp70 protein
NP1-FUN_007144	PF01381	Helix-turn-helix
NP1-FUN_006284	PF11160	Hypervirulence associated proteins TUDOR domain
NP1-FUN_006462	PF00702	haloacid dehalogenase-like hydrolase
NP1-FUN_006267	PF00702	haloacid dehalogenase-like hydrolase
NP1-FUN_006875	PF00702	haloacid dehalogenase-like hydrolase
NP1-FUN_007059	PF00702	haloacid dehalogenase-like hydrolase
NP1-FUN_008109	PF00702	haloacid dehalogenase-like hydrolase
NP1-FUN_007441	PF00702	haloacid dehalogenase-like hydrolase
NP1-FUN_006541	PF12146	Serine aminopeptidase, S33
NP1-FUN_006444	PF12146	Serine aminopeptidase, S33
NP1-FUN_006664	PF13344	Haloacid dehalogenase-like hydrolase
NP1-FUN_006664	PF13242	HAD-hyrolase-like
NP1-FUN_006615	PF01185	NP1-FUNgal hydrophobin
NP1-FUN_007511	PF04568	Mitochondrial ATPase inhibitor, IATP
NP1-FUN_007184	PF03810	Importin-beta N-terminal domain
NP1-FUN_007192	PF03810	Importin-beta N-terminal domain
NP1-FUN_006350	PF01231	Indoleamine 2,3-dioxygenase
NP1-FUN_006696	PF01652	Eukaryotic initiation factor 4E
NP1-FUN_007752	PF09597	Small ribosomal subunit protein mS41 SAM domain
NP1-FUN_006872	PF10311	Increased loss of mitochondrial DNA protein 1
NP1-FUN_006195	PF01450	Ketol-acid reductoisomerase, C-terminal domain
NP1-FUN_006195	PF07991	Acetohydroxy acid isomeroreductase, NADPH-binding domain
NP1-FUN_007851	PF09779	Ima1 N-terminal domain
NP1-FUN_006629	PF10300	Iml2/Tetratricopeptide repeat protein 39
NP1-FUN_008095	PF00478	IMP dehydrogenase / GMP reductase domain
NP1-FUN_006317	PF00478	IMP dehydrogenase / GMP reductase domain
NP1-FUN_006725	PF00817	impB/mucB/samB family
NP1-FUN_006725	PF11799	impB/mucB/samB family C-terminal domain
NP1-FUN_006725	PF11798	IMS family HHH motif
NP1-FUN_007973	PF04227	Indigoidine synthase A like protein
NP1-FUN_007839	PF12998	Inhibitor of growth proteins N-terminal histone-binding
NP1-FUN_006275	PF12998	Inhibitor of growth proteins N-terminal histone-binding
NP1-FUN_007483	PF00459	Inositol monophosphatase family
NP1-FUN_006342	PF06090	Inositol-pentakisphosphate 2-kinase
NP1-FUN_007846	PF19031	First Longin domain of INTU, CCZ1 and HPS4
NP1-FUN_007045	PF04979	Protein phosphatase inhibitor 2 (IPP-2)
NP1-FUN_008025	PF00612	IQ calmodulin-binding motif
NP1-FUN_006194	PF00857	Isochorismatase domain
NP1-FUN_006569	PF00180	Isocitrate/isopropylmalate dehydrogenase
NP1-FUN_007147	PF00180	Isocitrate/isopropylmalate dehydrogenase
NP1-FUN_007730	PF01398	JAB1/Mov34/MPN/PAD-1 ubiquitin protease
NP1-FUN_007151	PF01398	JAB1/Mov34/MPN/PAD-1 ubiquitin protease
NP1-FUN_006656	PF01398	JAB1/Mov34/MPN/PAD-1 ubiquitin protease
NP1-FUN_007669	PF02373	JmjC domain, hydroxylase
NP1-FUN_006556	PF16197	Ketoacyl-synthetase C-terminal extension
NP1-FUN_007573	PF13854	Host cell factor, Kelch-repeats domain
NP1-FUN_007226	PF00109	Beta-ketoacyl synthase, N-terminal domain
NP1-FUN_006556	PF00109	Beta-ketoacyl synthase, N-terminal domain
NP1-FUN_006556	PF02801	Beta-ketoacyl synthase, C-terminal domain
NP1-FUN_007226	PF02801	Beta-ketoacyl synthase, C-terminal domain
NP1-FUN_006885	PF10937	Alpha-ketoglutarate dehydrogenase component 4/YMR-31
NP1-FUN_007111	PF10685	Stress-induced bacterial acidophilic repeat motif
NP1-FUN_007963	PF00013	KH domain
NP1-FUN_006602	PF12423	Kinesin protein 1B
NP1-FUN_006595	PF04383	KilA-N domain
NP1-FUN_006602	PF00225	Kinesin motor domain
NP1-FUN_007754	PF00225	Kinesin motor domain
NP1-FUN_006704	PF00225	Kinesin motor domain
NP1-FUN_006602	PF16183	Kinesin-associated
NP1-FUN_007921	PF16987	KIX domain
NP1-FUN_006243	PF18210	Knl1 RWD C-terminal domain
NP1-FUN_006556	PF08659	KR domain
NP1-FUN_007631	PF08659	KR domain
NP1-FUN_008056	PF08659	KR domain
NP1-FUN_007848	PF08659	KR domain
NP1-FUN_008094	PF08659	KR domain
NP1-FUN_008091	PF08659	KR domain
NP1-FUN_006645	PF08659	KR domain
NP1-FUN_008057	PF08659	KR domain
NP1-FUN_008003	PF08659	KR domain
NP1-FUN_006753	PF02735	Ku70/Ku80 beta-barrel domain
NP1-FUN_006753	PF03730	Ku70/Ku80 C-terminal arm
NP1-FUN_006753	PF03731	Ku70/Ku80 N-terminal alpha/beta domain
NP1-FUN_007425	PF09784	Mitochondrial ribosomal protein L31
NP1-FUN_007760	PF05383	La domain
NP1-FUN_007139	PF00753	Metallo-beta-lactamase superfamily
NP1-FUN_008117	PF12706	Beta-lactamase superfamily domain
NP1-FUN_007934	PF16661	Metallo-beta-lactamase superfamily domain
NP1-FUN_007285	PF03746	LamB/YcsF family
NP1-FUN_007760	PF21071	LARP1 HEAT repeat region
NP1-FUN_006206	PF04072	Leucine carboxyl methyltransferase
NP1-FUN_007067	PF02615	Malate/L-lactate dehydrogenase
NP1-FUN_006461	PF16881	N-terminal domain of lipoyl synthase of Radical_SAM family
NP1-FUN_006743	PF10230	Lipid-droplet associated hydrolase
NP1-FUN_007858	PF00549	CoA-ligase
NP1-FUN_008076	PF00412	LIM domain
NP1-FUN_007651	PF01803	LIM-domain binding protein
NP1-FUN_006582	PF01764	Lipase (class 3)
NP1-FUN_006182	PF13774	Regulated-SNARE-like domain
NP1-FUN_007367	PF12799	Leucine Rich repeats (2 copies)
NP1-FUN_006674	PF13516	Leucine Rich repeat
NP1-FUN_007367	PF13855	Leucine rich repeat
NP1-FUN_006466	PF20263	LYR motif-containing protein 2-like
NP1-FUN_007171	PF03641	Possible lysine decarboxylase
NP1-FUN_007609	PF01476	LysM domain
NP1-FUN_006881	PF07687	Peptidase dimerisation domain
NP1-FUN_006138	PF07687	Peptidase dimerisation domain
NP1-FUN_006609	PF12464	Maltose acetyltransferase hexapeptide capping motif
NP1-FUN_007937	PF12464	Maltose acetyltransferase hexapeptide capping motif
NP1-FUN_007930	PF01661	Macro domain
NP1-FUN_007937	PF16628	Unstructured region on maltose acetyltransferase
NP1-FUN_007923	PF05557	Mitotic checkpoint protein
NP1-FUN_007746	PF09282	Mago binding
NP1-FUN_008116	PF04112	Mak10 subunit, NatC N(alpha)-terminal acetyltransferase
NP1-FUN_007132	PF03949	Malic enzyme, NAD binding domain
NP1-FUN_006797	PF02330	Mitochondrial glycoprotein
NP1-FUN_008130	PF01232	Mannitol dehydrogenase Rossmann domain
NP1-FUN_007216	PF01232	Mannitol dehydrogenase Rossmann domain
NP1-FUN_008130	PF08125	Mannitol dehydrogenase C-terminal domain
NP1-FUN_007216	PF08125	Mannitol dehydrogenase C-terminal domain
NP1-FUN_006712	PF17786	Mannosidase Ig/CBM-like domain
NP1-FUN_006722	PF05007	Mannosyltransferase (PIG-M)
NP1-FUN_007343	PF11051	Mannosyltransferase putative
NP1-FUN_007405	PF11051	Mannosyltransferase putative
NP1-FUN_006215	PF11051	Mannosyltransferase putative
NP1-FUN_006500	PF04769	Mating-type protein MAT alpha 1 HMG-box
NP1-FUN_007240	PF00917	MATH domain
NP1-FUN_007144	PF08523	Multiprotein bridging factor 1
NP1-FUN_007203	PF00493	MCM P-loop domain
NP1-FUN_007203	PF17855	MCM AAA-lid domain
NP1-FUN_007203	PF14551	MCM N-terminal domain
NP1-FUN_007203	PF17207	MCM OB domain
NP1-FUN_006756	PF12814	Meiotic cell cortex C-terminal pleckstrin homology
NP1-FUN_006589	PF12814	Meiotic cell cortex C-terminal pleckstrin homology
NP1-FUN_008072	PF04678	Mitochondrial calcium uniporter
NP1-FUN_007536	PF12519	Mitochondrial distribution and morphology protein 10
NP1-FUN_006573	PF08118	Yeast mitochondrial distribution and morphology (MDM) proteins
NP1-FUN_006492	PF09497	Transcription mediator complex subunit Med12
NP1-FUN_007320	PF20719	Mediator complex subunit 16, C-terminal
NP1-FUN_007320	PF11635	Mediator complex subunit 16, N-terminal
NP1-FUN_006884	PF09637	Med18 protein
NP1-FUN_006325	PF08612	TATA-binding related factor (TRF) of subunit 20 of Mediator complex
NP1-FUN_007579	PF08711	TFIIS helical bundle-like domain
NP1-FUN_007793	PF10018	Vitamin-D-receptor interacting Mediator subunit 4
NP1-FUN_007172	PF04934	MED6 mediator sub complex component
NP1-FUN_006161	PF02065	Melibiase
NP1-FUN_006243	PF15402	MELT motif
NP1-FUN_006229	PF01875	Memo-like protein
NP1-FUN_006226	PF00149	Calcineurin-like phosphoesterase
NP1-FUN_007993	PF00149	Calcineurin-like phosphoesterase
NP1-FUN_008059	PF00149	Calcineurin-like phosphoesterase
NP1-FUN_006178	PF00149	Calcineurin-like phosphoesterase
NP1-FUN_007479	PF00149	Calcineurin-like phosphoesterase
NP1-FUN_006827	PF00149	Calcineurin-like phosphoesterase
NP1-FUN_007360	PF00149	Calcineurin-like phosphoesterase
NP1-FUN_007801	PF00149	Calcineurin-like phosphoesterase
NP1-FUN_008059	PF14008	Iron/zinc purple acid phosphatase-like protein C
NP1-FUN_007993	PF14008	Iron/zinc purple acid phosphatase-like protein C
NP1-FUN_006162	PF08241	Methyltransferase domain
NP1-FUN_007881	PF08241	Methyltransferase domain
NP1-FUN_006381	PF08241	Methyltransferase domain
NP1-FUN_007163	PF08241	Methyltransferase domain
NP1-FUN_007065	PF08241	Methyltransferase domain
NP1-FUN_007725	PF08241	Methyltransferase domain
NP1-FUN_006620	PF08241	Methyltransferase domain
NP1-FUN_006265	PF08241	Methyltransferase domain
NP1-FUN_006570	PF08241	Methyltransferase domain
NP1-FUN_007473	PF08241	Methyltransferase domain
NP1-FUN_006757	PF08241	Methyltransferase domain
NP1-FUN_007539	PF08241	Methyltransferase domain
NP1-FUN_007138	PF08241	Methyltransferase domain
NP1-FUN_006162	PF08242	Methyltransferase domain
NP1-FUN_006620	PF08242	Methyltransferase domain
NP1-FUN_006381	PF08242	Methyltransferase domain
NP1-FUN_007065	PF08242	Methyltransferase domain
NP1-FUN_007163	PF08242	Methyltransferase domain
NP1-FUN_007881	PF08242	Methyltransferase domain
NP1-FUN_007539	PF08242	Methyltransferase domain
NP1-FUN_007138	PF08242	Methyltransferase domain
NP1-FUN_006265	PF08242	Methyltransferase domain
NP1-FUN_006570	PF08242	Methyltransferase domain
NP1-FUN_006397	PF10294	Lysine methyltransferase
NP1-FUN_007138	PF13489	Methyltransferase domain
NP1-FUN_006162	PF13489	Methyltransferase domain
NP1-FUN_007539	PF13489	Methyltransferase domain
NP1-FUN_007876	PF13489	Methyltransferase domain
NP1-FUN_006381	PF13489	Methyltransferase domain
NP1-FUN_006757	PF13489	Methyltransferase domain
NP1-FUN_006620	PF13489	Methyltransferase domain
NP1-FUN_007881	PF13489	Methyltransferase domain
NP1-FUN_007065	PF13489	Methyltransferase domain
NP1-FUN_007725	PF13489	Methyltransferase domain
NP1-FUN_007163	PF13489	Methyltransferase domain
NP1-FUN_006265	PF13489	Methyltransferase domain
NP1-FUN_007528	PF13578	Methyltransferase domain
NP1-FUN_006162	PF13649	Methyltransferase domain
NP1-FUN_007881	PF13649	Methyltransferase domain
NP1-FUN_006381	PF13649	Methyltransferase domain
NP1-FUN_007065	PF13649	Methyltransferase domain
NP1-FUN_006620	PF13649	Methyltransferase domain
NP1-FUN_007163	PF13649	Methyltransferase domain
NP1-FUN_007539	PF13649	Methyltransferase domain
NP1-FUN_006570	PF13649	Methyltransferase domain
NP1-FUN_007725	PF13649	Methyltransferase domain
NP1-FUN_007473	PF13649	Methyltransferase domain
NP1-FUN_006265	PF13649	Methyltransferase domain
NP1-FUN_006303	PF02636	Putative S-adenosyl-L-methionine-dependent methyltransferase
NP1-FUN_007528	PF01596	O-methyltransferase
NP1-FUN_006162	PF13847	Methyltransferase domain
NP1-FUN_006381	PF13847	Methyltransferase domain
NP1-FUN_007065	PF13847	Methyltransferase domain
NP1-FUN_006620	PF13847	Methyltransferase domain
NP1-FUN_007881	PF13847	Methyltransferase domain
NP1-FUN_007539	PF13847	Methyltransferase domain
NP1-FUN_006620	PF08003	Protein of unknown NP1-FUNction (DUF1698)
NP1-FUN_006459	PF02598	Putative RNA methyltransferase
NP1-FUN_007242	PF01189	16S rRNA methyltransferase RsmB/F
NP1-FUN_007276	PF01189	16S rRNA methyltransferase RsmB/F
NP1-FUN_007242	PF17125	N-terminal domain of 16S rRNA methyltransferase RsmF
NP1-FUN_006162	PF07021	Methionine biosynthesis protein MetW
NP1-FUN_006381	PF07021	Methionine biosynthesis protein MetW
NP1-FUN_006957	PF07690	Major Facilitator Superfamily
NP1-FUN_006958	PF07690	Major Facilitator Superfamily
NP1-FUN_006521	PF07690	Major Facilitator Superfamily
NP1-FUN_006186	PF07690	Major Facilitator Superfamily
NP1-FUN_007093	PF07690	Major Facilitator Superfamily
NP1-FUN_006213	PF07690	Major Facilitator Superfamily
NP1-FUN_006773	PF07690	Major Facilitator Superfamily
NP1-FUN_008018	PF07690	Major Facilitator Superfamily
NP1-FUN_007776	PF07690	Major Facilitator Superfamily
NP1-FUN_007304	PF07690	Major Facilitator Superfamily
NP1-FUN_006916	PF07690	Major Facilitator Superfamily
NP1-FUN_008001	PF07690	Major Facilitator Superfamily
NP1-FUN_007246	PF07690	Major Facilitator Superfamily
NP1-FUN_007929	PF07690	Major Facilitator Superfamily
NP1-FUN_007945	PF07690	Major Facilitator Superfamily
NP1-FUN_007456	PF07690	Major Facilitator Superfamily
NP1-FUN_006142	PF07690	Major Facilitator Superfamily
NP1-FUN_006237	PF07690	Major Facilitator Superfamily
NP1-FUN_007281	PF07690	Major Facilitator Superfamily
NP1-FUN_006190	PF07690	Major Facilitator Superfamily
NP1-FUN_008108	PF07690	Major Facilitator Superfamily
NP1-FUN_008012	PF07690	Major Facilitator Superfamily
NP1-FUN_006174	PF07690	Major Facilitator Superfamily
NP1-FUN_007507	PF07690	Major Facilitator Superfamily
NP1-FUN_007775	PF07690	Major Facilitator Superfamily
NP1-FUN_007396	PF07690	Major Facilitator Superfamily
NP1-FUN_006627	PF07690	Major Facilitator Superfamily
NP1-FUN_006714	PF07690	Major Facilitator Superfamily
NP1-FUN_006751	PF07690	Major Facilitator Superfamily
NP1-FUN_006690	PF07690	Major Facilitator Superfamily
NP1-FUN_007568	PF07690	Major Facilitator Superfamily
NP1-FUN_007794	PF07690	Major Facilitator Superfamily
NP1-FUN_007678	PF07690	Major Facilitator Superfamily
NP1-FUN_007541	PF07690	Major Facilitator Superfamily
NP1-FUN_007781	PF07690	Major Facilitator Superfamily
NP1-FUN_006514	PF07690	Major Facilitator Superfamily
NP1-FUN_006720	PF07690	Major Facilitator Superfamily
NP1-FUN_006938	PF07690	Major Facilitator Superfamily
NP1-FUN_007390	PF07690	Major Facilitator Superfamily
NP1-FUN_007016	PF07690	Major Facilitator Superfamily
NP1-FUN_007371	PF07690	Major Facilitator Superfamily
NP1-FUN_007039	PF07690	Major Facilitator Superfamily
NP1-FUN_007983	PF07690	Major Facilitator Superfamily
NP1-FUN_006338	PF07690	Major Facilitator Superfamily
NP1-FUN_007027	PF07690	Major Facilitator Superfamily
NP1-FUN_006535	PF07690	Major Facilitator Superfamily
NP1-FUN_006841	PF07690	Major Facilitator Superfamily
NP1-FUN_007571	PF07690	Major Facilitator Superfamily
NP1-FUN_007778	PF07690	Major Facilitator Superfamily
NP1-FUN_007025	PF07690	Major Facilitator Superfamily
NP1-FUN_007646	PF07690	Major Facilitator Superfamily
NP1-FUN_007415	PF07690	Major Facilitator Superfamily
NP1-FUN_006153	PF07690	Major Facilitator Superfamily
NP1-FUN_006450	PF07690	Major Facilitator Superfamily
NP1-FUN_007604	PF07690	Major Facilitator Superfamily
NP1-FUN_006401	PF07690	Major Facilitator Superfamily
NP1-FUN_006227	PF07690	Major Facilitator Superfamily
NP1-FUN_006296	PF06420	Mitochondrial genome maintenance MGM101
NP1-FUN_006592	PF05653	Magnesium transporter NIPA
NP1-FUN_006602	PF16796	Microtubule binding
NP1-FUN_007754	PF16796	Microtubule binding
NP1-FUN_006982	PF15624	Kinetochore CENP-C NP1-FUNgal homologue, Mif2, N-terminal
NP1-FUN_007815	PF02854	MIF4G domain
NP1-FUN_008037	PF04424	MINDY deubiquitinase
NP1-FUN_006716	PF00230	Major intrinsic protein
NP1-FUN_006471	PF02815	MIR domain
NP1-FUN_006972	PF02815	MIR domain
NP1-FUN_007730	PF13012	Maintenance of mitochondrial structure and NP1-FUNction
NP1-FUN_007387	PF00153	Mitochondrial carrier protein
NP1-FUN_007635	PF00153	Mitochondrial carrier protein
NP1-FUN_008088	PF00153	Mitochondrial carrier protein
NP1-FUN_006652	PF00153	Mitochondrial carrier protein
NP1-FUN_007546	PF00153	Mitochondrial carrier protein
NP1-FUN_007737	PF00153	Mitochondrial carrier protein
NP1-FUN_006655	PF00153	Mitochondrial carrier protein
NP1-FUN_006970	PF00153	Mitochondrial carrier protein
NP1-FUN_006679	PF09774	Intermembrane space protein MIX23
NP1-FUN_007336	PF10296	Maintenance of mitochondrial morphology protein 1
NP1-FUN_007323	PF01926	50S ribosome-binding GTPase
NP1-FUN_007282	PF01926	50S ribosome-binding GTPase
NP1-FUN_007763	PF01926	50S ribosome-binding GTPase
NP1-FUN_006918	PF01926	50S ribosome-binding GTPase
NP1-FUN_007372	PF01926	50S ribosome-binding GTPase
NP1-FUN_008113	PF01926	50S ribosome-binding GTPase
NP1-FUN_006180	PF01926	50S ribosome-binding GTPase
NP1-FUN_006284	PF01926	50S ribosome-binding GTPase
NP1-FUN_007073	PF01926	50S ribosome-binding GTPase
NP1-FUN_006413	PF01926	50S ribosome-binding GTPase
NP1-FUN_006262	PF01926	50S ribosome-binding GTPase
NP1-FUN_006408	PF10433	RSE1/DDB1/CPSF1 first beta-propeller
NP1-FUN_007240	PF02493	MORN repeat
NP1-FUN_006697	PF04117	Mpv17 / PMP22 family
NP1-FUN_006214	PF04117	Mpv17 / PMP22 family
NP1-FUN_006418	PF06723	MreB/Mbl protein
NP1-FUN_007738	PF06723	MreB/Mbl protein
NP1-FUN_007188	PF06723	MreB/Mbl protein
NP1-FUN_007971	PF03919	mRNA capping enzyme, C-terminal domain
NP1-FUN_007971	PF01331	mRNA capping enzyme, catalytic domain
NP1-FUN_008086	PF03291	mRNA (guanine-N(7))-methyltransferase domain
NP1-FUN_006424	PF08293	Mitochondrial ribosomal subunit S27
NP1-FUN_006544	PF13378	Enolase C-terminal domain-like
NP1-FUN_006309	PF13378	Enolase C-terminal domain-like
NP1-FUN_006544	PF02746	Mandelate racemase / muconate lactonizing enzyme, N-terminal domain
NP1-FUN_006309	PF02746	Mandelate racemase / muconate lactonizing enzyme, N-terminal domain
NP1-FUN_007134	PF20179	MSS51 C-terminal domain
NP1-FUN_007190	PF21408	Exosome RNA helicase MTR4-like, stalk
NP1-FUN_007065	PF05175	Methyltransferase small domain
NP1-FUN_006620	PF05175	Methyltransferase small domain
NP1-FUN_007922	PF10291	Muniscin C-terminal mu homology domain
NP1-FUN_007126	PF06292	MUN domain
NP1-FUN_007648	PF09462	Mus7/MMS22 family
NP1-FUN_007991	PF21136	Crossover junction endonuclease MUS81-like, winged helix domain
NP1-FUN_006369	PF01624	MutS domain I
NP1-FUN_006764	PF01624	MutS domain I
NP1-FUN_006369	PF05188	MutS domain II
NP1-FUN_006764	PF05188	MutS domain II
NP1-FUN_006369	PF05192	MutS domain III
NP1-FUN_006764	PF05192	MutS domain III
NP1-FUN_006369	PF05190	MutS family domain IV
NP1-FUN_006764	PF00488	MutS domain V
NP1-FUN_006369	PF00488	MutS domain V
NP1-FUN_007868	PF00249	Myb-like DNA-binding domain
NP1-FUN_007238	PF00249	Myb-like DNA-binding domain
NP1-FUN_007726	PF00249	Myb-like DNA-binding domain
NP1-FUN_007218	PF00249	Myb-like DNA-binding domain
NP1-FUN_007338	PF00249	Myb-like DNA-binding domain
NP1-FUN_007868	PF13921	Myb-like DNA-binding domain
NP1-FUN_007726	PF13921	Myb-like DNA-binding domain
NP1-FUN_007338	PF15963	Myb DNA-binding like
NP1-FUN_008036	PF09369	MrfA Zn-binding domain
NP1-FUN_007998	PF11764	COMPASS (Complex proteins associated with Set1p) component N
NP1-FUN_007494	PF05729	NACHT domain
NP1-FUN_006220	PF05729	NACHT domain
NP1-FUN_006294	PF00175	Oxidoreductase NAD-binding domain
NP1-FUN_006915	PF00175	Oxidoreductase NAD-binding domain
NP1-FUN_006144	PF00175	Oxidoreductase NAD-binding domain
NP1-FUN_006286	PF00175	Oxidoreductase NAD-binding domain
NP1-FUN_007208	PF13460	NAD(P)H-binding
NP1-FUN_007712	PF13460	NAD(P)H-binding
NP1-FUN_007693	PF13460	NAD(P)H-binding
NP1-FUN_008124	PF13460	NAD(P)H-binding
NP1-FUN_007527	PF13460	NAD(P)H-binding
NP1-FUN_007684	PF14833	NAD-binding of NADP-dependent 3-hydroxyisobutyrate dehydrogenase
NP1-FUN_007684	PF03446	NAD binding domain of 6-phosphogluconate dehydrogenase
NP1-FUN_006538	PF03446	NAD binding domain of 6-phosphogluconate dehydrogenase
NP1-FUN_006671	PF03446	NAD binding domain of 6-phosphogluconate dehydrogenase
NP1-FUN_006910	PF03447	Homoserine dehydrogenase, NAD binding domain
NP1-FUN_007925	PF07993	Male sterility protein
NP1-FUN_006556	PF07993	Male sterility protein
NP1-FUN_006254	PF08030	Ferric reductase NAD binding domain
NP1-FUN_008152	PF08030	Ferric reductase NAD binding domain
NP1-FUN_006662	PF13450	NAD(P)-binding Rossmann-like domain
NP1-FUN_007747	PF13450	NAD(P)-binding Rossmann-like domain
NP1-FUN_007561	PF13450	NAD(P)-binding Rossmann-like domain
NP1-FUN_006532	PF13450	NAD(P)-binding Rossmann-like domain
NP1-FUN_006351	PF13450	NAD(P)-binding Rossmann-like domain
NP1-FUN_007553	PF13450	NAD(P)-binding Rossmann-like domain
NP1-FUN_007739	PF13450	NAD(P)-binding Rossmann-like domain
NP1-FUN_006332	PF13450	NAD(P)-binding Rossmann-like domain
NP1-FUN_007439	PF13450	NAD(P)-binding Rossmann-like domain
NP1-FUN_007871	PF07479	NAD-dependent glycerol-3-phosphate dehydrogenase C-terminus
NP1-FUN_007871	PF01210	NAD-dependent glycerol-3-phosphate dehydrogenase N-terminus
NP1-FUN_006678	PF12569	N-terminal acetyltransferase A, auxiliary subunit
NP1-FUN_006854	PF01699	Sodium/calcium exchanger protein
NP1-FUN_006159	PF01699	Sodium/calcium exchanger protein
NP1-FUN_006911	PF00931	NB-ARC domain
NP1-FUN_008153	PF00931	NB-ARC domain
NP1-FUN_007869	PF10309	Nuclear cap-binding protein subunit 3
NP1-FUN_007063	PF00334	Nucleoside diphosphate kinase
NP1-FUN_006407	PF05224	NDT80 / PhoG like DNA-binding family
NP1-FUN_006321	PF05224	NDT80 / PhoG like DNA-binding family
NP1-FUN_006724	PF16508	Second BRCT domain on Nijmegen syndrome breakage protein
NP1-FUN_006891	PF03031	NLI interacting factor-like phosphatase
NP1-FUN_007354	PF03031	NLI interacting factor-like phosphatase
NP1-FUN_007636	PF01592	NifU-like N terminal domain
NP1-FUN_006342	PF00881	Nitroreductase family
NP1-FUN_006934	PF08154	NLE (NUC135) domain
NP1-FUN_006317	PF03060	Nitronate monooxygenase
NP1-FUN_007712	PF05368	NmrA-like family
NP1-FUN_007540	PF05368	NmrA-like family
NP1-FUN_008124	PF05368	NmrA-like family
NP1-FUN_006924	PF05368	NmrA-like family
NP1-FUN_006387	PF01233	Myristoyl-CoA:protein N-myristoyltransferase, N-terminal domain
NP1-FUN_006387	PF02799	Myristoyl-CoA:protein N-myristoyltransferase, C-terminal domain
NP1-FUN_007088	PF08772	Nin one binding (NOB1) Zn-ribbon like
NP1-FUN_006643	PF01798	snoRNA binding domain, fibrillarin
NP1-FUN_007089	PF04135	Nucleolar RNA-binding protein, Nop10p family
NP1-FUN_006835	PF04147	Nop14-like family
NP1-FUN_007589	PF15370	NOP protein chaperone 1
NP1-FUN_007512	PF05064	Nsp1-like C-terminal region
NP1-FUN_006529	PF21148	NOL1/NOP2/Sun domain family member 5, ferredoxin-like domain
NP1-FUN_006529	PF21153	NOL1/NOP2/Sun domain family member 5, N-terminal domain
NP1-FUN_008127	PF02136	Nuclear transport factor 2 (NTF2) domain
NP1-FUN_007884	PF00483	Nucleotidyl transferase
NP1-FUN_007884	PF12804	MobA-like NTP transferase domain
NP1-FUN_007671	PF09340	Histone acetyltransferase subunit NuA4
NP1-FUN_007578	PF13634	Nucleoporin FG repeat region
NP1-FUN_007674	PF00293	NUDIX domain
NP1-FUN_006819	PF10453	FMR1-interacting protein 1 (NUFIP1)
NP1-FUN_007305	PF11715	Nucleoporin Nup120/160, beta-propeller domain
NP1-FUN_007578	PF13874	Nucleoporin complex subunit 54
NP1-FUN_007578	PF18570	NUP57/Nup54 C-terminal domain
NP1-FUN_007814	PF17849	Dis3-like cold-shock domain 2 (CSD2)
NP1-FUN_006584	PF07717	Oligonucleotide/oligosaccharide-binding (OB)-fold
NP1-FUN_006597	PF07717	Oligonucleotide/oligosaccharide-binding (OB)-fold
NP1-FUN_007177	PF07717	Oligonucleotide/oligosaccharide-binding (OB)-fold
NP1-FUN_006741	PF21310	Inositol polyphosphate 5-phosphatase OCRL-like, ASH domain
NP1-FUN_007375	PF07934	8-oxoguanine DNA glycosylase, N-terminal domain
NP1-FUN_007034	PF03169	OPT oligopeptide transporter protein
NP1-FUN_007262	PF03169	OPT oligopeptide transporter protein
NP1-FUN_006201	PF09463	Opy2 protein
NP1-FUN_006833	PF07034	Origin recognition complex (ORC) subunit 3 N-terminus
NP1-FUN_007357	PF05460	Origin recognition complex subunit 6 (ORC6)
NP1-FUN_006833	PF18137	Origin recognition complex winged helix C-terminal
NP1-FUN_006395	PF02784	Pyridoxal-dependent decarboxylase, pyridoxal binding domain
NP1-FUN_007914	PF02784	Pyridoxal-dependent decarboxylase, pyridoxal binding domain
NP1-FUN_006395	PF00278	Pyridoxal-dependent decarboxylase, C-terminal sheet domain
NP1-FUN_007914	PF00278	Pyridoxal-dependent decarboxylase, C-terminal sheet domain
NP1-FUN_008002	PF02338	OTU-like cysteine protease
NP1-FUN_007838	PF16870	2-oxoglutarate dehydrogenase C-terminal
NP1-FUN_007135	PF01237	Oxysterol-binding protein
NP1-FUN_006959	PF01237	Oxysterol-binding protein
NP1-FUN_006266	PF04699	ARP2/3 complex 16 kDa subunit (p16-Arc)
NP1-FUN_008039	PF04062	ARP2/3 complex ARPC3 (21 kDa) subunit
NP1-FUN_006914	PF00067	Cytochrome P450
NP1-FUN_007751	PF00067	Cytochrome P450
NP1-FUN_006293	PF00067	Cytochrome P450
NP1-FUN_007236	PF00067	Cytochrome P450
NP1-FUN_007877	PF00067	Cytochrome P450
NP1-FUN_006504	PF02225	PA domain
NP1-FUN_007622	PF02225	PA domain
NP1-FUN_006946	PF02225	PA domain
NP1-FUN_006382	PF00291	Pyridoxal-phosphate dependent enzyme
NP1-FUN_006196	PF00291	Pyridoxal-phosphate dependent enzyme
NP1-FUN_006770	PF08566	Mitochondrial import protein Pam17
NP1-FUN_006744	PF03828	Cid1 family poly A polymerase
NP1-FUN_007054	PF10609	NUBPL iron-transfer P-loop NTPase
NP1-FUN_006681	PF10021	Microbial-type PARG, catalytic domain
NP1-FUN_006591	PF01734	Patatin-like phospholipase
NP1-FUN_006298	PF00564	PB1 domain
NP1-FUN_007301	PF00564	PB1 domain
NP1-FUN_006458	PF01399	PCI domain
NP1-FUN_007567	PF01399	PCI domain
NP1-FUN_006846	PF01399	PCI domain
NP1-FUN_007446	PF21346	PcRGLX-like protein C-terminal alpha/alpha toroid domain
NP1-FUN_007811	PF12705	PD-(D/E)XK nuclease superfamily
NP1-FUN_007943	PF12708	Rhamnogalacturonase A/epimerase, pectate lyase-like
NP1-FUN_006550	PF12708	Rhamnogalacturonase A/epimerase, pectate lyase-like
NP1-FUN_007572	PF01293	Phosphoenolpyruvate carboxykinase
NP1-FUN_007022	PF01828	Peptidase A4 family
NP1-FUN_007388	PF03568	Separin, protease domain
NP1-FUN_006733	PF02127	Aminopeptidase I zinc metalloprotease (M18)
NP1-FUN_006138	PF01546	Peptidase family M20/M25/M40
NP1-FUN_006881	PF01546	Peptidase family M20/M25/M40
NP1-FUN_007030	PF00557	Metallopeptidase family M24
NP1-FUN_006969	PF00557	Metallopeptidase family M24
NP1-FUN_006504	PF04389	Peptidase family M28
NP1-FUN_007622	PF04389	Peptidase family M28
NP1-FUN_006367	PF04389	Peptidase family M28
NP1-FUN_006946	PF04389	Peptidase family M28
NP1-FUN_006138	PF04389	Peptidase family M28
NP1-FUN_007886	PF01434	Peptidase family M41
NP1-FUN_006362	PF01435	Peptidase family M48
NP1-FUN_007931	PF10502	Signal peptidase, peptidase S26
NP1-FUN_007792	PF00082	Subtilase family
NP1-FUN_007460	PF00082	Subtilase family
NP1-FUN_007402	PF00082	Subtilase family
NP1-FUN_007605	PF00326	Prolyl oligopeptidase family
NP1-FUN_006444	PF00326	Prolyl oligopeptidase family
NP1-FUN_006647	PF09370	Phosphoenolpyruvate hydrolase-like
NP1-FUN_007982	PF13714	Phosphoenolpyruvate phosphomutase
NP1-FUN_006520	PF13714	Phosphoenolpyruvate phosphomutase
NP1-FUN_006376	PF06732	Pescadillo N-terminus
NP1-FUN_007204	PF09262	Peroxisome biogenesis factor 1, N-terminal
NP1-FUN_007569	PF05648	Peroxisomal biogenesis factor 11 (PEX11)
NP1-FUN_006980	PF08610	Peroxisomal membrane protein (Pex16)
NP1-FUN_006307	PF00342	Phosphoglucose isomerase
NP1-FUN_006631	PF00162	Phosphoglycerate kinase
NP1-FUN_006950	PF02878	Phosphoglucomutase/phosphomannomutase, alpha/beta/alpha domain I
NP1-FUN_006950	PF02879	Phosphoglucomutase/phosphomannomutase, alpha/beta/alpha domain II
NP1-FUN_006950	PF02880	Phosphoglucomutase/phosphomannomutase, alpha/beta/alpha domain III
NP1-FUN_006572	PF00169	PH domain
NP1-FUN_006861	PF00169	PH domain
NP1-FUN_007135	PF00169	PH domain
NP1-FUN_007516	PF00169	PH domain
NP1-FUN_006756	PF00169	PH domain
NP1-FUN_006602	PF00169	PH domain
NP1-FUN_007373	PF21103	SSRP1 PH domain
NP1-FUN_006703	PF03676	Phagosome assembly factor 1
NP1-FUN_006282	PF00628	PHD-finger
NP1-FUN_007382	PF00628	PHD-finger
NP1-FUN_007382	PF13831	PHD-finger
NP1-FUN_008098	PF18554	PheRS DNA binding domain 2
NP1-FUN_008098	PF18553	PheRS DNA binding domain 3
NP1-FUN_007689	PF07976	Phenol hydroxylase, C-terminal dimerisation domain
NP1-FUN_006913	PF14703	Cytosolic domain of 10TM putative phosphate transporter
NP1-FUN_006922	PF14703	Cytosolic domain of 10TM putative phosphate transporter
NP1-FUN_007704	PF16212	Phospholipid-translocating P-type ATPase C-terminal
NP1-FUN_007704	PF16209	Phospholipid-translocating ATPase N-terminal
NP1-FUN_006600	PF01663	Type I phosphodiesterase / nucleotide pyrophosphatase
NP1-FUN_007979	PF01663	Type I phosphodiesterase / nucleotide pyrophosphatase
NP1-FUN_007211	PF08543	Phosphomethylpyrimidine kinase
NP1-FUN_006502	PF05721	Phytanoyl-CoA dioxygenase (PhyH)
NP1-FUN_007514	PF05721	Phytanoyl-CoA dioxygenase (PhyH)
NP1-FUN_007028	PF05721	Phytanoyl-CoA dioxygenase (PhyH)
NP1-FUN_006363	PF15411	Pleckstrin homology domain
NP1-FUN_007301	PF15411	Pleckstrin homology domain
NP1-FUN_006572	PF15413	Pleckstrin homology domain
NP1-FUN_007932	PF15404	Pleckstrin homology domain
NP1-FUN_007135	PF15409	Pleckstrin homology domain
NP1-FUN_006663	PF08567	TFIIH p62 subunit, N-terminal domain
NP1-FUN_006686	PF00388	Phosphatidylinositol-specific phospholipase C, X domain
NP1-FUN_006188	PF00388	Phosphatidylinositol-specific phospholipase C, X domain
NP1-FUN_006862	PF00613	Phosphoinositide 3-kinase family, accessory domain (PIK domain)
NP1-FUN_006862	PF00454	Phosphatidylinositol 3- and 4-kinase
NP1-FUN_007245	PF08510	PIG-P
NP1-FUN_006374	PF06728	GPI transamidase subunit PIG-U
NP1-FUN_006722	PF06728	GPI transamidase subunit PIG-U
NP1-FUN_006246	PF13805	Eisosome component PIL1
NP1-FUN_007814	PF13638	PIN domain
NP1-FUN_007088	PF17146	PIN domain of ribonuclease
NP1-FUN_007490	PF18477	PIN like domain
NP1-FUN_007638	PF00069	Protein kinase domain
NP1-FUN_007219	PF00069	Protein kinase domain
NP1-FUN_006874	PF00069	Protein kinase domain
NP1-FUN_006300	PF00069	Protein kinase domain
NP1-FUN_007753	PF00069	Protein kinase domain
NP1-FUN_006676	PF00069	Protein kinase domain
NP1-FUN_007079	PF00069	Protein kinase domain
NP1-FUN_007722	PF00069	Protein kinase domain
NP1-FUN_006583	PF00069	Protein kinase domain
NP1-FUN_006779	PF00069	Protein kinase domain
NP1-FUN_007921	PF00069	Protein kinase domain
NP1-FUN_006177	PF00069	Protein kinase domain
NP1-FUN_007501	PF00069	Protein kinase domain
NP1-FUN_008074	PF00069	Protein kinase domain
NP1-FUN_007842	PF00069	Protein kinase domain
NP1-FUN_008148	PF00069	Protein kinase domain
NP1-FUN_007454	PF00069	Protein kinase domain
NP1-FUN_007824	PF00069	Protein kinase domain
NP1-FUN_007995	PF00069	Protein kinase domain
NP1-FUN_008140	PF00069	Protein kinase domain
NP1-FUN_007149	PF00069	Protein kinase domain
NP1-FUN_007219	PF00433	Protein kinase C terminal domain
NP1-FUN_006556	PF21089	Polyketide synthase dehydratase domain
NP1-FUN_007638	PF07714	Protein tyrosine and serine/threonine kinase
NP1-FUN_007079	PF07714	Protein tyrosine and serine/threonine kinase
NP1-FUN_006874	PF07714	Protein tyrosine and serine/threonine kinase
NP1-FUN_007753	PF07714	Protein tyrosine and serine/threonine kinase
NP1-FUN_007219	PF07714	Protein tyrosine and serine/threonine kinase
NP1-FUN_007082	PF07714	Protein tyrosine and serine/threonine kinase
NP1-FUN_006300	PF07714	Protein tyrosine and serine/threonine kinase
NP1-FUN_007722	PF07714	Protein tyrosine and serine/threonine kinase
NP1-FUN_006676	PF07714	Protein tyrosine and serine/threonine kinase
NP1-FUN_006583	PF07714	Protein tyrosine and serine/threonine kinase
NP1-FUN_007824	PF07714	Protein tyrosine and serine/threonine kinase
NP1-FUN_006779	PF07714	Protein tyrosine and serine/threonine kinase
NP1-FUN_007995	PF07714	Protein tyrosine and serine/threonine kinase
NP1-FUN_008008	PF07714	Protein tyrosine and serine/threonine kinase
NP1-FUN_007501	PF07714	Protein tyrosine and serine/threonine kinase
NP1-FUN_007842	PF07714	Protein tyrosine and serine/threonine kinase
NP1-FUN_007921	PF07714	Protein tyrosine and serine/threonine kinase
NP1-FUN_006177	PF07714	Protein tyrosine and serine/threonine kinase
NP1-FUN_006866	PF03332	Eukaryotic phosphomannomutase
NP1-FUN_006471	PF02366	Dolichyl-phosphate-mannose-protein mannosyltransferase
NP1-FUN_006972	PF02366	Dolichyl-phosphate-mannose-protein mannosyltransferase
NP1-FUN_006471	PF16192	C-terminal four TMM region of protein-O-mannosyltransferase
NP1-FUN_006972	PF16192	C-terminal four TMM region of protein-O-mannosyltransferase
NP1-FUN_006864	PF12222	Peptide N-acetyl-beta-D-glucosaminyl asparaginase amidase A
NP1-FUN_006883	PF08645	Polynucleotide kinase 3 phosphatase
NP1-FUN_007373	PF17292	POB3-like N-terminal PH domain
NP1-FUN_007521	PF00348	Polyprenyl synthetase
NP1-FUN_007362	PF01522	Polysaccharide deacetylase
NP1-FUN_006339	PF01522	Polysaccharide deacetylase
NP1-FUN_008045	PF01379	Porphobilinogen deaminase, dipyromethane cofactor binding domain
NP1-FUN_008045	PF03900	Porphobilinogen deaminase, C-terminal domain
NP1-FUN_006524	PF00550	Phosphopantetheine attachment site
NP1-FUN_006556	PF00550	Phosphopantetheine attachment site
NP1-FUN_007226	PF00550	Phosphopantetheine attachment site
NP1-FUN_008122	PF00481	Protein phosphatase 2C
NP1-FUN_006748	PF04802	Phosphatase 4 regulatory subunit 3
NP1-FUN_007486	PF18086	Diphosphoinositol pentakisphosphate kinase 2 N-terminal domain
NP1-FUN_008149	PF01239	Protein prenyltransferase alpha subunit repeat
NP1-FUN_007613	PF02541	Ppx/GppA phosphatase family
NP1-FUN_007061	PF04193	PQ loop repeat
NP1-FUN_006869	PF03208	PRA1 family protein
NP1-FUN_007764	PF17832	Pre-PUA-like domain
NP1-FUN_006766	PF00432	Prenyltransferase alpha-alpha toroid domain
NP1-FUN_007708	PF00432	Prenyltransferase alpha-alpha toroid domain
NP1-FUN_007097	PF00432	Prenyltransferase alpha-alpha toroid domain
NP1-FUN_006873	PF00432	Prenyltransferase alpha-alpha toroid domain
NP1-FUN_007290	PF01255	Putative undecaprenyl diphosphate synthase
NP1-FUN_007123	PF00156	Phosphoribosyl transferase domain
NP1-FUN_007402	PF09286	Pro-kumamolisin, activation domain
NP1-FUN_006730	PF09286	Pro-kumamolisin, activation domain
NP1-FUN_007625	PF09286	Pro-kumamolisin, activation domain
NP1-FUN_006445	PF00227	Proteasome subunit
NP1-FUN_007170	PF00227	Proteasome subunit
NP1-FUN_008135	PF00227	Proteasome subunit
NP1-FUN_006575	PF00227	Proteasome subunit
NP1-FUN_006577	PF00227	Proteasome subunit
NP1-FUN_007170	PF10584	Proteasome subunit A N-terminal signature
NP1-FUN_006628	PF11563	Protoglobin
NP1-FUN_006879	PF16450	Proteasomal ATPase OB C-terminal domain
NP1-FUN_006889	PF16450	Proteasomal ATPase OB C-terminal domain
NP1-FUN_006776	PF00160	Cyclophilin type peptidyl-prolyl cis-trans isomerase/CLD
NP1-FUN_006251	PF00160	Cyclophilin type peptidyl-prolyl cis-trans isomerase/CLD
NP1-FUN_007358	PF00160	Cyclophilin type peptidyl-prolyl cis-trans isomerase/CLD
NP1-FUN_007532	PF08606	Prp19/Pso4-like
NP1-FUN_006472	PF12230	Pre-mRNA splicing factor PRP21 like protein
NP1-FUN_006210	PF08572	pre-mRNA processing factor 3 domain
NP1-FUN_006643	PF09785	Prp31 C terminal domain
NP1-FUN_006210	PF06544	Small nuclear ribonucleoprotein Prp3, C-terminal domain
NP1-FUN_006447	PF04303	PrpF protein
NP1-FUN_007744	PF18995	Proteolysis_6 C-terminal
NP1-FUN_006556	PF14765	Polyketide synthase dehydratase N-terminal domain
NP1-FUN_007226	PF14765	Polyketide synthase dehydratase N-terminal domain
NP1-FUN_006424	PF04046	PSP
NP1-FUN_008079	PF12738	twin BRCT domain
NP1-FUN_006313	PF00809	Pterin binding enzyme
NP1-FUN_007709	PF04387	Protein tyrosine phosphatase-like protein, PTPLA
NP1-FUN_007764	PF01472	PUA domain
NP1-FUN_007179	PF00806	Pumilio-family RNA binding repeat
NP1-FUN_007993	PF16656	Purple acid Phosphatase, N-terminal domain
NP1-FUN_008059	PF16656	Purple acid Phosphatase, N-terminal domain
NP1-FUN_007664	PF01480	PWI domain
NP1-FUN_006308	PF01480	PWI domain
NP1-FUN_007472	PF00787	PX domain
NP1-FUN_006122	PF00787	PX domain
NP1-FUN_007461	PF00787	PX domain
NP1-FUN_007412	PF00787	PX domain
NP1-FUN_007771	PF00787	PX domain
NP1-FUN_006355	PF20305	prokaryotic YEATS domain
NP1-FUN_007977	PF00282	Pyridoxal-dependent decarboxylase conserved domain
NP1-FUN_007905	PF00719	Inorganic pyrophosphatase
NP1-FUN_007458	PF00070	Pyridine nucleotide-disulphide oxidoreductase
NP1-FUN_006536	PF00070	Pyridine nucleotide-disulphide oxidoreductase
NP1-FUN_007458	PF07992	Pyridine nucleotide-disulphide oxidoreductase
NP1-FUN_006536	PF07992	Pyridine nucleotide-disulphide oxidoreductase
NP1-FUN_006351	PF07992	Pyridine nucleotide-disulphide oxidoreductase
NP1-FUN_006523	PF07992	Pyridine nucleotide-disulphide oxidoreductase
NP1-FUN_007796	PF07992	Pyridine nucleotide-disulphide oxidoreductase
NP1-FUN_006818	PF07992	Pyridine nucleotide-disulphide oxidoreductase
NP1-FUN_007458	PF13738	Pyridine nucleotide-disulphide oxidoreductase
NP1-FUN_006351	PF13738	Pyridine nucleotide-disulphide oxidoreductase
NP1-FUN_006999	PF13738	Pyridine nucleotide-disulphide oxidoreductase
NP1-FUN_007460	PF01483	Proprotein convertase P-domain
NP1-FUN_007223	PF09796	Ubiquinol-cytochrome-c reductase complex subunit (QCR10)
NP1-FUN_007356	PF10343	Queuosine salvage protein
NP1-FUN_006438	PF01424	R3H domain
NP1-FUN_008121	PF00566	Rab-GTPase-TBC domain
NP1-FUN_007548	PF03834	Binding domain of DNA repair protein Ercc1 (rad10/Swi10)
NP1-FUN_006231	PF03835	Rad4 transglutaminase-like domain
NP1-FUN_007306	PF08423	Rad51
NP1-FUN_008020	PF08423	Rad51
NP1-FUN_007997	PF11976	Ubiquitin-2 like Rad60 SUMO-like
NP1-FUN_007213	PF04139	Rad9
NP1-FUN_007094	PF08605	NP1-FUNgal Rad9-like Rad53-binding
NP1-FUN_006461	PF04055	Radical SAM superfamily
NP1-FUN_007183	PF02145	Rap/ran-GAP
NP1-FUN_006918	PF00071	Ras family
NP1-FUN_006262	PF00071	Ras family
NP1-FUN_006389	PF00071	Ras family
NP1-FUN_007845	PF00071	Ras family
NP1-FUN_006587	PF00071	Ras family
NP1-FUN_006180	PF00071	Ras family
NP1-FUN_006485	PF00071	Ras family
NP1-FUN_006284	PF00071	Ras family
NP1-FUN_008025	PF00616	GTPase-activator protein for Ras-like GTPase
NP1-FUN_008025	PF03836	RasGAP C-terminus
NP1-FUN_007259	PF12234	RAVE protein 1 C terminal
NP1-FUN_007374	PF12768	Rax2 C-terminal beta propeller domain
NP1-FUN_007374	PF20842	Rax2 second domain
NP1-FUN_007374	PF20843	Rax2 third domain
NP1-FUN_007214	PF00415	Regulator of chromosome condensation (RCC1) repeat
NP1-FUN_007214	PF13540	Regulator of chromosome condensation (RCC1) repeat
NP1-FUN_007306	PF00154	RecA N-terminal domain
NP1-FUN_008040	PF08542	Replication factor C C-terminal domain
NP1-FUN_006183	PF04851	Type III restriction enzyme, res subunit
NP1-FUN_007128	PF04851	Type III restriction enzyme, res subunit
NP1-FUN_007986	PF04851	Type III restriction enzyme, res subunit
NP1-FUN_006248	PF04851	Type III restriction enzyme, res subunit
NP1-FUN_007668	PF04851	Type III restriction enzyme, res subunit
NP1-FUN_006636	PF04851	Type III restriction enzyme, res subunit
NP1-FUN_007190	PF04851	Type III restriction enzyme, res subunit
NP1-FUN_008036	PF04851	Type III restriction enzyme, res subunit
NP1-FUN_007965	PF04851	Type III restriction enzyme, res subunit
NP1-FUN_007210	PF04851	Type III restriction enzyme, res subunit
NP1-FUN_007799	PF02453	Reticulon
NP1-FUN_007185	PF00472	RF-1 domain
NP1-FUN_006888	PF00615	Regulator of G protein signaling domain
NP1-FUN_007585	PF05879	Root hair defective 3 GTP-binding protein (RHD3) GTPase domain
NP1-FUN_006707	PF00581	Rhodanese-like domain
NP1-FUN_006304	PF00581	Rhodanese-like domain
NP1-FUN_006572	PF00620	RhoGAP domain
NP1-FUN_006488	PF00620	RhoGAP domain
NP1-FUN_006767	PF00620	RhoGAP domain
NP1-FUN_006431	PF00621	RhoGEF domain
NP1-FUN_007301	PF00621	RhoGEF domain
NP1-FUN_007789	PF01872	RibD C-terminal domain
NP1-FUN_007654	PF04950	40S ribosome biogenesis protein Tsr1 and BMS1 C-terminal
NP1-FUN_007073	PF04950	40S ribosome biogenesis protein Tsr1 and BMS1 C-terminal
NP1-FUN_007986	PF00636	Ribonuclease III domain
NP1-FUN_006425	PF00636	Ribonuclease III domain
NP1-FUN_007986	PF14622	Ribonuclease-III-like
NP1-FUN_006425	PF14622	Ribonuclease-III-like
NP1-FUN_006779	PF06479	Ribonuclease 2-5A
NP1-FUN_007125	PF01042	Endoribonuclease L-PSP
NP1-FUN_007810	PF08584	Ribonuclease P 40kDa (Rpp40) subunit
NP1-FUN_007644	PF02867	Ribonucleotide reductase, barrel domain
NP1-FUN_007644	PF00317	Ribonucleotide reductase, all-alpha domain
NP1-FUN_007972	PF04597	Ribophorin I
NP1-FUN_007200	PF00428	60s Acidic ribosomal protein
NP1-FUN_007057	PF00687	Ribosomal protein L1p/L10e family
NP1-FUN_007535	PF00466	Ribosomal protein L10
NP1-FUN_007866	PF00298	Ribosomal protein L11, RNA binding domain
NP1-FUN_007866	PF03946	Ribosomal protein L11, N-terminal domain
NP1-FUN_006360	PF00542	Ribosomal protein L7/L12 C-terminal domain
NP1-FUN_006360	PF16320	Ribosomal protein L7/L12 dimerisation domain
NP1-FUN_007332	PF01280	Ribosomal protein L19e, N-terminal domain
NP1-FUN_006693	PF00181	Ribosomal Proteins L2, RNA binding N-terminal domain
NP1-FUN_008054	PF00237	Ribosomal protein L22p/L17e
NP1-FUN_007102	PF01016	Ribosomal L27 protein
NP1-FUN_007319	PF00831	Ribosomal L29 protein
NP1-FUN_007326	PF00935	Ribosomal protein L44
NP1-FUN_007924	PF01248	Ribosomal protein L7Ae/L30e/S12e/Gadd45 family
NP1-FUN_007770	PF00411	Ribosomal protein S11
NP1-FUN_007377	PF08069	Ribosomal S13/S15 N-terminal domain
NP1-FUN_007377	PF00312	Ribosomal protein S15
NP1-FUN_006242	PF00366	Ribosomal protein S17
NP1-FUN_006242	PF16205	Ribosomal_S17 N-terminal
NP1-FUN_007199	PF00203	Ribosomal protein S19
NP1-FUN_006305	PF01165	Ribosomal protein S21
NP1-FUN_008097	PF01249	Ribosomal protein S21e
NP1-FUN_006763	PF01200	Ribosomal protein S28e
NP1-FUN_006129	PF00163	Ribosomal protein S4/S9 N-terminal domain
NP1-FUN_006698	PF00333	Ribosomal protein S5, N-terminal domain
NP1-FUN_006698	PF03719	Ribosomal protein S5, C-terminal domain
NP1-FUN_007597	PF01250	Ribosomal protein S6
NP1-FUN_006263	PF01251	Ribosomal protein S7e
NP1-FUN_007352	PF00380	Ribosomal protein S9/S16
NP1-FUN_007855	PF06026	Ribose 5-phosphate isomerase A (phosphoriboisomerase A)
NP1-FUN_007765	PF07064	RIC1 C-terminal alpha solenoid region
NP1-FUN_007780	PF05433	Glycine zipper 2TM domain
NP1-FUN_006532	PF00355	Rieske [2Fe-2S] domain
NP1-FUN_007486	PF08443	RimK-like ATP-grasp domain
NP1-FUN_007535	PF17777	Insertion domain in 60S ribosomal protein L10P
NP1-FUN_006635	PF04068	Possible Fer4-like domain in RNase L inhibitor, RLI
NP1-FUN_007160	PF08585	RMI1, N-terminal OB-fold domain
NP1-FUN_007160	PF21000	RMI1, N-terminal helical domain
NP1-FUN_006981	PF01351	Ribonuclease HII
NP1-FUN_006249	PF01138	3' exoribonuclease family, domain 1
NP1-FUN_006951	PF00929	Exonuclease
NP1-FUN_007085	PF01000	RNA polymerase Rpb3/RpoA insert domain
NP1-FUN_007085	PF01193	RNA polymerase Rpb3/Rpb11 dimerisation domain
NP1-FUN_006856	PF01193	RNA polymerase Rpb3/Rpb11 dimerisation domain
NP1-FUN_006856	PF13656	RNA polymerase Rpb3/Rpb11 dimerisation domain
NP1-FUN_006820	PF08292	RNA polymerase III subunit Rpc25
NP1-FUN_006209	PF04997	RNA polymerase Rpb1, domain 1
NP1-FUN_006209	PF00623	RNA polymerase Rpb1, domain 2
NP1-FUN_006209	PF04983	RNA polymerase Rpb1, domain 3
NP1-FUN_006209	PF05000	RNA polymerase Rpb1, domain 4
NP1-FUN_006209	PF04998	RNA polymerase Rpb1, domain 5
NP1-FUN_007275	PF01191	RNA polymerase Rpb5, C-terminal domain
NP1-FUN_007275	PF03871	RNA polymerase Rpb5, N-terminal domain
NP1-FUN_007814	PF00773	RNB domain
NP1-FUN_006918	PF08477	Ras of Complex, Roc, domain of DAPkinase
NP1-FUN_006262	PF08477	Ras of Complex, Roc, domain of DAPkinase
NP1-FUN_006180	PF08477	Ras of Complex, Roc, domain of DAPkinase
NP1-FUN_006389	PF08477	Ras of Complex, Roc, domain of DAPkinase
NP1-FUN_007845	PF08477	Ras of Complex, Roc, domain of DAPkinase
NP1-FUN_006284	PF08477	Ras of Complex, Roc, domain of DAPkinase
NP1-FUN_006587	PF08477	Ras of Complex, Roc, domain of DAPkinase
NP1-FUN_006485	PF08477	Ras of Complex, Roc, domain of DAPkinase
NP1-FUN_006709	PF02755	RPEL repeat
NP1-FUN_006458	PF18098	26S proteasome regulatory subunit RPN5 C-terminal domain
NP1-FUN_007567	PF10602	26S proteasome subunit RPN7
NP1-FUN_007567	PF21154	26S proteasome regulatory subunit RPN7/PSMD6 C-terminal helix
NP1-FUN_006417	PF01765	Ribosome recycling factor
NP1-FUN_007549	PF00076	RNA recognition motif
NP1-FUN_008023	PF00076	RNA recognition motif
NP1-FUN_007376	PF00076	RNA recognition motif
NP1-FUN_007718	PF00076	RNA recognition motif
NP1-FUN_007381	PF00076	RNA recognition motif
NP1-FUN_007534	PF00076	RNA recognition motif
NP1-FUN_006319	PF00076	RNA recognition motif
NP1-FUN_007504	PF00076	RNA recognition motif
NP1-FUN_007543	PF00076	RNA recognition motif
NP1-FUN_006484	PF00076	RNA recognition motif
NP1-FUN_006581	PF00076	RNA recognition motif
NP1-FUN_006816	PF00076	RNA recognition motif
NP1-FUN_006494	PF00076	RNA recognition motif
NP1-FUN_006930	PF00076	RNA recognition motif
NP1-FUN_008021	PF17799	Rrp7 RRM-like N-terminal domain
NP1-FUN_006378	PF10680	RNA polymerase I specific transcription initiation factor
NP1-FUN_007108	PF07890	Rrp15p
NP1-FUN_007814	PF17216	Rrp44-like cold shock domain
NP1-FUN_007814	PF17215	S1 domain
NP1-FUN_008021	PF12923	Ribosomal RNA-processing protein 7 (RRP7) C-terminal domain
NP1-FUN_006768	PF04939	Ribosome biogenesis regulatory protein (RRS1)
NP1-FUN_006913	PF02714	Calcium-dependent channel, 7TM region, putative phosphate
NP1-FUN_006922	PF02714	Calcium-dependent channel, 7TM region, putative phosphate
NP1-FUN_006913	PF13967	Late exocytosis, associated with Golgi transport
NP1-FUN_006261	PF04479	RTA1 like protein
NP1-FUN_006440	PF04479	RTA1 like protein
NP1-FUN_008125	PF01137	RNA 3'-terminal phosphate cyclase
NP1-FUN_007361	PF10363	Required for nuclear transport of RNA pol II C-terminus 1
NP1-FUN_007361	PF10304	Required for nuclear transport of RNA pol II C-terminus 2
NP1-FUN_008079	PF16770	Regulator of Ty1 transposition protein 107 BRCT domain
NP1-FUN_007373	PF08512	Histone chaperone Rttp106-like, middle domain
NP1-FUN_007843	PF08512	Histone chaperone Rttp106-like, middle domain
NP1-FUN_006969	PF08512	Histone chaperone Rttp106-like, middle domain
NP1-FUN_007346	PF09273	Rubisco LSMT substrate-binding
NP1-FUN_007806	PF05773	RWD domain
NP1-FUN_006129	PF01479	S4 domain
NP1-FUN_007289	PF16653	Saccharopine dehydrogenase C-terminal domain
NP1-FUN_007289	PF03435	Saccharopine dehydrogenase NADP binding domain
NP1-FUN_008124	PF03435	Saccharopine dehydrogenase NADP binding domain
NP1-FUN_006979	PF08573	DNA endonuclease activator SAE2/CtIP C-terminus
NP1-FUN_006496	PF01259	SAICAR synthetase
NP1-FUN_007516	PF07647	SAM domain (Sterile alpha motif)
NP1-FUN_007048	PF01536	Adenosylmethionine decarboxylase
NP1-FUN_007337	PF06682	SOCE-associated regulatory factor of calcium homoeostasis
NP1-FUN_006478	PF04000	Sas10/Utp3/C1D family
NP1-FUN_007226	PF16073	Starter unit:ACP transacylase in aflatoxin biosynthesis
NP1-FUN_007970	PF08313	SCA7, zinc-binding domain
NP1-FUN_007101	PF03803	Scramblase
NP1-FUN_007009	PF02982	Scytalone dehydratase
NP1-FUN_006815	PF08598	Sds3-like
NP1-FUN_006749	PF08491	Squalene epoxidase
NP1-FUN_006928	PF07393	Exocyst complex component Sec10-like, alpha-helical bundle
NP1-FUN_007907	PF08033	Sec23/Sec24 beta-sandwich domain
NP1-FUN_007865	PF08033	Sec23/Sec24 beta-sandwich domain
NP1-FUN_007907	PF04815	Sec23/Sec24 helical domain
NP1-FUN_007865	PF04815	Sec23/Sec24 helical domain
NP1-FUN_007865	PF04811	Sec23/Sec24 trunk domain
NP1-FUN_007907	PF04811	Sec23/Sec24 trunk domain
NP1-FUN_006473	PF06428	GDP/GTP exchange factor Sec2p
NP1-FUN_007657	PF03839	Translocation protein Sec62
NP1-FUN_006183	PF02889	Sec63 Brl domain
NP1-FUN_006831	PF09802	Preprotein translocase subunit Sec66
NP1-FUN_006691	PF12783	Mon2/Sec7/BIG1-like, HUS domain
NP1-FUN_006124	PF00584	SecE/Sec61-gamma subunits of protein translocation complex
NP1-FUN_006977	PF02696	Protein adenylyltransferase SelO
NP1-FUN_007054	PF08059	SEP domain
NP1-FUN_007372	PF00735	Septin
NP1-FUN_006604	PF12066	SERRATE/Ars2, N-terminal domain
NP1-FUN_007494	PF17046	SesB domain on NP1-FUNgal death-pathway protein
NP1-FUN_007998	PF00856	SET domain
NP1-FUN_006468	PF00856	SET domain
NP1-FUN_007197	PF00856	SET domain
NP1-FUN_007346	PF00856	SET domain
NP1-FUN_007998	PF11767	Histone lysine methyltransferase SET associated
NP1-FUN_007585	PF20428	Sey1 three-helix bundle domain
NP1-FUN_007963	PF16275	Splicing factor 1 helix-hairpin domain
NP1-FUN_006675	PF16835	Pre-mRNA-splicing factor SF3a complex subunit 2 (Prp11)
NP1-FUN_007068	PF08920	Splicing factor 3B subunit 1
NP1-FUN_007258	PF08457	Sfi1 spindle body protein
NP1-FUN_008069	PF08450	SMP-30/Gluconolactonase/LRE-like region
NP1-FUN_007096	PF05002	SGS domain
NP1-FUN_007979	PF16347	N-sulphoglucosamine sulphohydrolase, C-terminal
NP1-FUN_006719	PF16347	N-sulphoglucosamine sulphohydrolase, C-terminal
NP1-FUN_007766	PF16546	Homodimerisation domain of SGTA
NP1-FUN_008029	PF00018	SH3 domain
NP1-FUN_008027	PF00018	SH3 domain
NP1-FUN_007516	PF00018	SH3 domain
NP1-FUN_007920	PF00018	SH3 domain
NP1-FUN_008029	PF07653	Variant SH3 domain
NP1-FUN_008027	PF07653	Variant SH3 domain
NP1-FUN_007920	PF07653	Variant SH3 domain
NP1-FUN_008029	PF14604	Variant SH3 domain
NP1-FUN_007920	PF14604	Variant SH3 domain
NP1-FUN_008027	PF14604	Variant SH3 domain
NP1-FUN_007289	PF01488	Shikimate / quinate 5-dehydrogenase
NP1-FUN_007254	PF08501	Shikimate dehydrogenase substrate binding domain
NP1-FUN_006820	PF03876	SHS2 domain found in N terminus of Rpb7p/Rpc25p/MJ0397
NP1-FUN_007804	PF02146	Sir2 family
NP1-FUN_007321	PF02146	Sir2 family
NP1-FUN_008133	PF01380	SIS domain
NP1-FUN_007254	PF01202	Shikimate kinase
NP1-FUN_006688	PF01202	Shikimate kinase
NP1-FUN_007190	PF17911	Ski2 N-terminal region
NP1-FUN_008092	PF03931	Skp1 family, tetramerisation domain
[truncated: 7,905 more rows]

## Sheet: Table S7
Table S7. The Interproscan annotation of M. purpureus NP1.
GeneID	Database	Signature accession	Signature description	InterPro ID	Description
NP1-FUN_006516	Gene3D	G3DSA:3.90.850.10	-	IPR036663	Fumarylacetoacetase-like, C-terminal domain superfamily
NP1-FUN_005864	Gene3D	G3DSA:1.20.58.1520	-	-	-
NP1-FUN_000453	MobiDBLite	mobidb-lite	consensus disorder prediction	-	-
NP1-FUN_004078	NP1-FUNFam	G3DSA:3.40.50.1000:FF:000039	Phosphoglycolate phosphatase	-	-
NP1-FUN_005664	SUPERFAMILY	SSF48371	ARM repeat	IPR016024	Armadillo-type fold
NP1-FUN_000808	Pfam	PF09809	Mitochondrial ribosomal protein L27	IPR019189	Large ribosomal subunit protein mL41
NP1-FUN_000575	ProSiteProfiles	PS51748	Hexokinase domain profile.	IPR001312	Hexokinase
NP1-FUN_007213	MobiDBLite	mobidb-lite	consensus disorder prediction	-	-
NP1-FUN_006830	CDD	cd05491	Bromo_TBP7_like	-	-
NP1-FUN_008102	PANTHER	PTHR31297	GLUCAN ENDO-1,6-BETA-GLUCOSIDASE B	-	-
NP1-FUN_002080	MobiDBLite	mobidb-lite	consensus disorder prediction	-	-
NP1-FUN_004322	PANTHER	PTHR31531	E3 UBIQUITIN-PROTEIN LIGASE E3D FAMILY MEMBER	IPR019193	Ubiquitin-conjugating enzyme E2-binding protein
NP1-FUN_001974	MobiDBLite	mobidb-lite	consensus disorder prediction	-	-
NP1-FUN_003101	MobiDBLite	mobidb-lite	consensus disorder prediction	-	-
NP1-FUN_006754	PANTHER	PTHR37490	EXPRESSED PROTEIN	-	-
NP1-FUN_002922	MobiDBLite	mobidb-lite	consensus disorder prediction	-	-
NP1-FUN_000272	Pfam	PF11779	Small subunit of serine palmitoyltransferase-like	IPR024512	Small subunit of serine palmitoyltransferase-like
NP1-FUN_005983	Gene3D	G3DSA:2.40.150.20	Ribosomal protein L14	IPR036853	Large ribosomal subunit protein uL14 superfamily
NP1-FUN_007734	Coils	Coil	Coil	-	-
NP1-FUN_001107	MobiDBLite	mobidb-lite	consensus disorder prediction	-	-
NP1-FUN_001719	PRINTS	PR00380	Kinesin heavy chain signature	IPR001752	Kinesin motor domain
NP1-FUN_001811	Coils	Coil	Coil	-	-
NP1-FUN_006016	Gene3D	G3DSA:2.60.300.12	-	IPR035903	HesB-like domain superfamily
NP1-FUN_001561	NP1-FUNFam	G3DSA:2.40.30.10:FF:000070	Translation elongation factor EF-1 subunit	-	-
NP1-FUN_002594	Gene3D	G3DSA:4.10.280.10	-	IPR036638	Helix-loop-helix DNA-binding domain superfamily
NP1-FUN_004373	MobiDBLite	mobidb-lite	consensus disorder prediction	-	-
NP1-FUN_002456	Pfam	PF00416	Ribosomal protein S13/S18	IPR001892	Small ribosomal subunit protein uS13
NP1-FUN_007765	MobiDBLite	mobidb-lite	consensus disorder prediction	-	-
NP1-FUN_004298	NCBIfam	TIGR01812	JCVI: succinate dehydrogenase or fumarate reductase, flavoprotein subunit	IPR014006	Succinate dehydrogenase/fumarate reductase, flavoprotein subunit
NP1-FUN_006766	Pfam	PF00432	Prenyltransferase and squalene oxidase repeat	IPR001330	PFTB repeat
NP1-FUN_004213	MobiDBLite	mobidb-lite	consensus disorder prediction	-	-
NP1-FUN_004446	Gene3D	G3DSA:1.20.120.520	nmb1532 protein domain like	-	-
NP1-FUN_003918	SUPERFAMILY	SSF81383	F-box domain	IPR036047	F-box-like domain superfamily
NP1-FUN_000685	Pfam	PF09415	CENP-S associating Centromere protein X	IPR018552	Centromere protein X
NP1-FUN_005028	PIRSF	PIRSF000412	SHMT	IPR001085	Serine hydroxymethyltransferase
NP1-FUN_007470	MobiDBLite	mobidb-lite	consensus disorder prediction	-	-
NP1-FUN_001926	MobiDBLite	mobidb-lite	consensus disorder prediction	-	-
NP1-FUN_000751	ProSitePatterns	PS00755	Protein secY signature 1.	IPR030659	SecY conserved site
NP1-FUN_002782	MobiDBLite	mobidb-lite	consensus disorder prediction	-	-
NP1-FUN_002794	MobiDBLite	mobidb-lite	consensus disorder prediction	-	-
NP1-FUN_006289	NP1-FUNFam	G3DSA:3.90.1150.10:FF:000001	Aspartate aminotransferase	-	-
NP1-FUN_002103	PANTHER	PTHR43591	METHYLTRANSFERASE	-	-
NP1-FUN_007530	NP1-FUNFam	G3DSA:3.30.70.870:FF:000002	Translation elongation factor 2	-	-
NP1-FUN_001600	CDD	cd20270	Complex1_LYR_SDHAF3_LYRM10	-	-
NP1-FUN_001813	PIRSF	PIRSF017288	PMK_GHMP_euk	IPR016005	Phosphomevalonate kinase Erg8
NP1-FUN_000526	SUPERFAMILY	SSF56112	Protein kinase-like (PK-like)	IPR011009	Protein kinase-like domain superfamily
NP1-FUN_002247	MobiDBLite	mobidb-lite	consensus disorder prediction	-	-
NP1-FUN_005919	NCBIfam	TIGR00879	JCVI: sugar porter family MFS transporter	IPR003663	Sugar/inositol transporter
NP1-FUN_000454	Gene3D	G3DSA:3.30.1460.20	-	IPR034666	Arp2/3 complex subunit 2/4
NP1-FUN_000667	PANTHER	PTHR47634	PROTEIN KINASE DOMAIN-CONTAINING PROTEIN-RELATED	-	-
NP1-FUN_007649	MobiDBLite	mobidb-lite	consensus disorder prediction	-	-
NP1-FUN_002033	Coils	Coil	Coil	-	-
NP1-FUN_002888	Gene3D	G3DSA:1.50.40.10	Mitochondrial carrier domain	IPR023395	Mitochondrial carrier domain superfamily
NP1-FUN_001370	MobiDBLite	mobidb-lite	consensus disorder prediction	-	-
NP1-FUN_001346	PANTHER	PTHR48104	METACASPASE-4	-	-
NP1-FUN_002229	PANTHER	PTHR30618	NCS1 FAMILY PURINE/PYRIMIDINE TRANSPORTER	IPR045225	Uracil/uridine/allantoin permease
NP1-FUN_003425	SUPERFAMILY	SSF161111	Cation efflux protein transmembrane domain-like	IPR027469	Cation efflux transmembrane domain superfamily
NP1-FUN_006827	PANTHER	PTHR37844	SER/THR PROTEIN PHOSPHATASE SUPERFAMILY (AFU_ORTHOLOGUE AFUA_1G14840)	-	-
NP1-FUN_002009	MobiDBLite	mobidb-lite	consensus disorder prediction	-	-
NP1-FUN_006123	ProSiteProfiles	PS50294	Trp-Asp (WD) repeats circular profile.	-	-
NP1-FUN_002913	NP1-FUNFam	G3DSA:2.40.50.140:FF:000271	Similar to ssDNA binding protein Ssb3	-	-
NP1-FUN_003097	ProSitePatterns	PS00463	Zn(2)-C6 NP1-FUNgal-type DNA-binding domain signature.	IPR001138	Zn(2)Cys(6) NP1-FUNgal-type DNA-binding domain
NP1-FUN_005258	MobiDBLite	mobidb-lite	consensus disorder prediction	-	-
NP1-FUN_002889	PANTHER	PTHR12703	TRANSMEMBRANE PROTEIN 33	-	-
NP1-FUN_003619	MobiDBLite	mobidb-lite	consensus disorder prediction	-	-
NP1-FUN_006049	SUPERFAMILY	SSF53383	PLP-dependent transferases	IPR015424	Pyridoxal phosphate-dependent transferase
NP1-FUN_000749	SUPERFAMILY	SSF47954	Cyclin-like	IPR036915	Cyclin-like superfamily
NP1-FUN_003985	NP1-FUNFam	G3DSA:3.40.800.10:FF:000014	Arginase family protein	-	-
NP1-FUN_003045	Gene3D	G3DSA:2.130.10.10	-	IPR015943	WD40/YVTN repeat-like-containing domain superfamily
NP1-FUN_003725	MobiDBLite	mobidb-lite	consensus disorder prediction	-	-
NP1-FUN_004106	PANTHER	PTHR31687	-	IPR012469	Protein of unknown NP1-FUNction DUF1688
NP1-FUN_001072	Pfam	PF09769	Apolipoprotein O	IPR019166	MICOS complex subunit MIC26/MIC27
NP1-FUN_000181	MobiDBLite	mobidb-lite	consensus disorder prediction	-	-
NP1-FUN_006530	MobiDBLite	mobidb-lite	consensus disorder prediction	-	-
NP1-FUN_005419	MobiDBLite	mobidb-lite	consensus disorder prediction	-	-
NP1-FUN_005746	MobiDBLite	mobidb-lite	consensus disorder prediction	-	-
NP1-FUN_005819	PANTHER	PTHR31845	FINGER DOMAIN PROTEIN, PUTATIVE-RELATED	-	-
NP1-FUN_002602	Pfam	PF09420	Ribosome biogenesis protein Nop16	IPR019002	Ribosome biogenesis protein Nop16
NP1-FUN_007234	PANTHER	PTHR36124	-	IPR046366	ER-bound oxygenase mpaB/B'
NP1-FUN_003862	PANTHER	PTHR12300	HVA22-LIKE PROTEINS	IPR004345	TB2/DP1/HVA22-related protein
NP1-FUN_004949	MobiDBLite	mobidb-lite	consensus disorder prediction	-	-
NP1-FUN_001603	ProSiteProfiles	PS50181	F-box domain profile.	IPR001810	F-box domain
NP1-FUN_005637	Pfam	PF07859	alpha/beta hydrolase fold	IPR013094	Alpha/beta hydrolase fold-3
NP1-FUN_002580	MobiDBLite	mobidb-lite	consensus disorder prediction	-	-
NP1-FUN_003963	PANTHER	PTHR13375	FMS INTERACTING PROTEIN	IPR019163	THO complex, subunit 5
NP1-FUN_001381	NP1-FUNFam	G3DSA:3.30.200.20:FF:000206	Serine/threonine-protein kinase Ssp1	-	-
NP1-FUN_006555	Gene3D	G3DSA:1.20.1250.20	MFS general substrate transporter like domains	IPR036259	MFS transporter superfamily
NP1-FUN_003672	MobiDBLite	mobidb-lite	consensus disorder prediction	-	-
NP1-FUN_006734	Gene3D	G3DSA:3.20.20.80	Glycosidases	-	-
NP1-FUN_001277	MobiDBLite	mobidb-lite	consensus disorder prediction	-	-
NP1-FUN_007258	MobiDBLite	mobidb-lite	consensus disorder prediction	-	-
NP1-FUN_006051	ProSiteProfiles	PS50088	Ankyrin repeat profile.	IPR002110	Ankyrin repeat
NP1-FUN_000860	PANTHER	PTHR35042	ANTHRONE OXYGENASE ENCC	-	-
NP1-FUN_005120	CDD	cd21378	eIF3E	IPR016650	Eukaryotic translation initiation factor 3 subunit E
NP1-FUN_004659	SUPERFAMILY	SSF52283	Formate/glycerate dehydrogenase catalytic domain-like	-	-
NP1-FUN_000616	MobiDBLite	mobidb-lite	consensus disorder prediction	-	-
NP1-FUN_005754	Gene3D	G3DSA:3.40.50.300	-	IPR027417	P-loop containing nucleoside triphosphate hydrolase
NP1-FUN_002919	SUPERFAMILY	SSF48371	ARM repeat	IPR016024	Armadillo-type fold
NP1-FUN_006923	SUPERFAMILY	SSF51569	Aldolase	-	-
NP1-FUN_001382	MobiDBLite	mobidb-lite	consensus disorder prediction	-	-
NP1-FUN_003474	Pfam	PF11578	Protein of unknown NP1-FUNction (DUF3237)	-	-
NP1-FUN_000892	CDD	cd17666	PTP-MTM-like_NP1-FUNgal	-	-
NP1-FUN_004273	NP1-FUNFam	G3DSA:3.40.30.10:FF:000013	Blast:Protein SCO1 homolog, mitochondrial	-	-
NP1-FUN_005848	Pfam	PF04185	Phosphoesterase family	IPR007312	Phosphoesterase
NP1-FUN_006002	Gene3D	G3DSA:3.40.309.10	Aldehyde Dehydrogenase; Chain A, domain 2	IPR016163	Aldehyde dehydrogenase, C-terminal
NP1-FUN_000314	Gene3D	G3DSA:2.102.10.10	-	IPR036922	Rieske [2Fe-2S] iron-sulphur domain superfamily
NP1-FUN_004299	Pfam	PF00004	ATPase family associated with various cellular activities (AAA)	IPR003959	ATPase, AAA-type, core
NP1-FUN_002519	PANTHER	PTHR42085	-	IPR038883	Uncharacterized protein AN11006-like
NP1-FUN_002484	Coils	Coil	Coil	-	-
NP1-FUN_001990	MobiDBLite	mobidb-lite	consensus disorder prediction	-	-
NP1-FUN_001787	PANTHER	PTHR30304	D-TAGATOSE-1,6-BISPHOSPHATE ALDOLASE	-	-
NP1-FUN_000606	PANTHER	PTHR36091	ALTERED INHERITANCE OF MITOCHONDRIA PROTEIN 9, MITOCHONDRIAL	-	-
NP1-FUN_005045	PANTHER	PTHR42714	TRNA MODIFICATION GTPASE GTPBP3	-	-
NP1-FUN_005636	ProSitePatterns	PS01023	PTR2 family proton/oligopeptide symporters signature 2.	IPR018456	PTR2 family proton/oligopeptide symporter, conserved site
NP1-FUN_000878	PANTHER	PTHR11843	40S RIBOSOMAL PROTEIN S12	-	-
NP1-FUN_004555	NP1-FUNFam	G3DSA:3.90.870.10:FF:000008	Threonylcarbamoyl-AMP synthase	-	-
NP1-FUN_004937	Coils	Coil	Coil	-	-
NP1-FUN_002610	MobiDBLite	mobidb-lite	consensus disorder prediction	-	-
NP1-FUN_000124	Gene3D	G3DSA:3.40.50.1820	alpha/beta hydrolase	IPR029058	Alpha/Beta hydrolase fold
NP1-FUN_001124	Gene3D	G3DSA:2.70.50.70	-	-	-
NP1-FUN_006713	SUPERFAMILY	SSF54373	FAD-linked reductases, C-terminal domain	-	-
NP1-FUN_000345	MobiDBLite	mobidb-lite	consensus disorder prediction	-	-
NP1-FUN_005455	SUPERFAMILY	SSF48208	Six-hairpin glycosidases	IPR008928	Six-hairpin glycosidase superfamily
NP1-FUN_007756	MobiDBLite	mobidb-lite	consensus disorder prediction	-	-
NP1-FUN_002398	SMART	SM00513	sap_9	IPR003034	SAP domain
NP1-FUN_003402	Gene3D	G3DSA:3.60.130.10	-	IPR042098	Taurine dioxygenase TauD-like superfamily
NP1-FUN_005044	SUPERFAMILY	SSF50952	Soluble quinoprotein glucose dehydrogenase	IPR011041	Soluble quinoprotein glucose/sorbosone dehydrogenase
NP1-FUN_006909	MobiDBLite	mobidb-lite	consensus disorder prediction	-	-
NP1-FUN_005340	Gene3D	G3DSA:3.40.50.1820	alpha/beta hydrolase	IPR029058	Alpha/Beta hydrolase fold
NP1-FUN_000785	Gene3D	G3DSA:3.20.20.60	-	IPR040442	Pyruvate kinase-like domain superfamily
NP1-FUN_007172	NP1-FUNFam	G3DSA:3.10.450.580:FF:000003	Mediator of RNA polymerase II transcription subunit 6	-	-
NP1-FUN_001762	MobiDBLite	mobidb-lite	consensus disorder prediction	-	-
NP1-FUN_004902	PANTHER	PTHR23502	MAJOR FACILITATOR SUPERFAMILY	-	-
NP1-FUN_004137	SMART	SM00973	Sec63_2	IPR004179	Sec63 domain
NP1-FUN_007879	MobiDBLite	mobidb-lite	consensus disorder prediction	-	-
NP1-FUN_007464	CDD	cd02663	Peptidase_C19G	-	-
NP1-FUN_007976	MobiDBLite	mobidb-lite	consensus disorder prediction	-	-
NP1-FUN_004939	NP1-FUNFam	G3DSA:3.40.50.300:FF:000221	Multidrug ABC transporter ATP-binding protein	-	-
NP1-FUN_007820	PANTHER	PTHR11559	CARBOXYLESTERASE	-	-
NP1-FUN_001656	Gene3D	G3DSA:2.130.10.10	-	IPR015943	WD40/YVTN repeat-like-containing domain superfamily
NP1-FUN_003727	MobiDBLite	mobidb-lite	consensus disorder prediction	-	-
NP1-FUN_004867	MobiDBLite	mobidb-lite	consensus disorder prediction	-	-
NP1-FUN_000637	PANTHER	PTHR12386	ATP SYNTHASE SUBUNIT	IPR006808	ATP synthase, F0 complex, subunit G, mitochondrial
NP1-FUN_004739	MobiDBLite	mobidb-lite	consensus disorder prediction	-	-
NP1-FUN_001662	SMART	SM01036	BP28CT_2	IPR012954	BP28, C-terminal domain
NP1-FUN_002809	Gene3D	G3DSA:1.20.1530.20	-	IPR038770	Sodium/solute symporter superfamily
NP1-FUN_005566	Coils	Coil	Coil	-	-
NP1-FUN_006567	MobiDBLite	mobidb-lite	consensus disorder prediction	-	-
NP1-FUN_006589	MobiDBLite	mobidb-lite	consensus disorder prediction	-	-
NP1-FUN_007735	ProSitePatterns	PS01021	Coproporphyrinogen III oxidase signature.	IPR018375	Coproporphyrinogen III oxidase, conserved site
NP1-FUN_007050	PANTHER	PTHR23028	ACETYLTRANSFERASE	-	-
NP1-FUN_000499	PANTHER	PTHR33048	PTH11-LIKE INTEGRAL MEMBRANE PROTEIN (AFU_ORTHOLOGUE AFUA_5G11245)	-	-
NP1-FUN_002406	Gene3D	G3DSA:1.20.5.110	-	-	-
NP1-FUN_000776	ProSitePatterns	PS01001	Succinate dehydrogenase cytochrome b subunit signature 2.	IPR018495	Succinate dehydrogenase, cytochrome b subunit, conserved site
NP1-FUN_007600	Gene3D	G3DSA:3.40.50.1820	alpha/beta hydrolase	IPR029058	Alpha/Beta hydrolase fold
NP1-FUN_007795	MobiDBLite	mobidb-lite	consensus disorder prediction	-	-
NP1-FUN_001127	PANTHER	PTHR11365	5-OXOPROLINASE RELATED	IPR045079	Oxoprolinase family
NP1-FUN_006361	CDD	cd03341	TCP1_theta	IPR012721	T-complex protein 1, theta subunit
NP1-FUN_006876	PANTHER	PTHR18860	14-3-3 PROTEIN	IPR000308	14-3-3 protein
NP1-FUN_002358	Pfam	PF17648	Family of unknown NP1-FUNction (DUF5519)	IPR040841	Luciferase
NP1-FUN_001750	NP1-FUNFam	G3DSA:3.40.1390.30:FF:000001	GTP cyclohydrolase 1 type 2	-	-
NP1-FUN_004541	Gene3D	G3DSA:3.30.465.10	-	IPR016169	FAD-binding, type PCMH, subdomain 2
NP1-FUN_000212	Gene3D	G3DSA:1.10.10.10	-	IPR036388	Winged helix-like DNA-binding domain superfamily
NP1-FUN_001665	PANTHER	PTHR40629	PRO41 PROTEIN	-	-
NP1-FUN_007006	ProSitePatterns	PS00216	Sugar transport proteins signature 1.	IPR005829	Sugar transporter, conserved site
NP1-FUN_005466	MobiDBLite	mobidb-lite	consensus disorder prediction	-	-
NP1-FUN_001812	PANTHER	PTHR47941	PENTATRICOPEPTIDE REPEAT-CONTAINING PROTEIN 3, MITOCHONDRIAL	-	-
NP1-FUN_006996	Gene3D	G3DSA:3.90.1200.10	-	-	-
NP1-FUN_007726	MobiDBLite	mobidb-lite	consensus disorder prediction	-	-
NP1-FUN_003231	Gene3D	G3DSA:1.10.540.10	-	IPR037069	Acyl-CoA dehydrogenase/oxidase, N-terminal domain superfamily
NP1-FUN_007251	MobiDBLite	mobidb-lite	consensus disorder prediction	-	-
NP1-FUN_004242	MobiDBLite	mobidb-lite	consensus disorder prediction	-	-
NP1-FUN_005616	Pfam	PF00854	POT family	IPR000109	Proton-dependent oligopeptide transporter family
NP1-FUN_007490	Pfam	PF04900	Fcf1	IPR006984	rRNA-processing protein Fcf1/Utp23
NP1-FUN_004562	PRINTS	PR00081	Glucose/ribitol dehydrogenase family signature	IPR002347	Short-chain dehydrogenase/reductase SDR
NP1-FUN_006699	Coils	Coil	Coil	-	-
NP1-FUN_003300	MobiDBLite	mobidb-lite	consensus disorder prediction	-	-
NP1-FUN_007802	ProSiteProfiles	PS51084	HIT domain profile.	IPR011146	HIT-like domain
NP1-FUN_005372	MobiDBLite	mobidb-lite	consensus disorder prediction	-	-
NP1-FUN_006125	SUPERFAMILY	SSF54928	RNA-binding domain, RBD	IPR035979	RNA-binding domain superfamily
NP1-FUN_003719	CDD	cd02140	Frm2-like	IPR033877	Nitroreductase Frm2/Hbn1-like
NP1-FUN_002987	Gene3D	G3DSA:3.40.1190.20	-	IPR029056	Ribokinase-like
NP1-FUN_001953	NP1-FUNFam	G3DSA:2.60.120.1030:FF:000001	Protein CLP1 homolog 5	-	-
NP1-FUN_004309	Gene3D	G3DSA:1.10.4160.10	Hydantoin permease	-	-
NP1-FUN_004175	PANTHER	PTHR31465	PROTEIN RTA1-RELATED	IPR007568	RTA-like protein
NP1-FUN_003216	MobiDBLite	mobidb-lite	consensus disorder prediction	-	-
NP1-FUN_001794	PANTHER	PTHR44169	NADPH-DEPENDENT 1-ACYLDIHYDROXYACETONE PHOSPHATE REDUCTASE	-	-
NP1-FUN_004374	PANTHER	PTHR14905	NG37	-	-
NP1-FUN_001829	MobiDBLite	mobidb-lite	consensus disorder prediction	-	-
NP1-FUN_005698	Pfam	PF03737	Aldolase/RraA	IPR005493	Ribonuclease E inhibitor RraA/RraA-like protein
NP1-FUN_007424	Coils	Coil	Coil	-	-
NP1-FUN_000880	SFLD	SFLDF00003	D-galactonate dehydratase	IPR023592	D-galactonate dehydratase
NP1-FUN_000461	CDD	cd04301	NAT_SF	-	-
NP1-FUN_005970	SMART	SM00934	OMPdecase_2	IPR001754	Orotidine 5'-phosphate decarboxylase domain
NP1-FUN_007225	PANTHER	PTHR40626	MIP31509P	-	-
NP1-FUN_000312	MobiDBLite	mobidb-lite	consensus disorder prediction	-	-
NP1-FUN_002362	Gene3D	G3DSA:1.20.1250.20	MFS general substrate transporter like domains	IPR036259	MFS transporter superfamily
NP1-FUN_000824	SUPERFAMILY	SSF52540	P-loop containing nucleoside triphosphate hydrolases	IPR027417	P-loop containing nucleoside triphosphate hydrolase
NP1-FUN_001748	Pfam	PF08534	Redoxin	IPR013740	Redoxin
NP1-FUN_002085	PANTHER	PTHR10868	SIGMA 1-TYPE OPIOID RECEPTOR-RELATED	IPR006716	ERG2/sigma1 receptor-like
NP1-FUN_005327	SUPERFAMILY	SSF53756	UDP-Glycosyltransferase/glycogen phosphorylase	-	-
NP1-FUN_003332	SUPERFAMILY	SSF51366	Ribulose-phoshate binding barrel	IPR011060	Ribulose-phosphate binding barrel
NP1-FUN_001403	MobiDBLite	mobidb-lite	consensus disorder prediction	-	-
NP1-FUN_005177	PANTHER	PTHR47424	REGULATORY PROTEIN GAL4	-	-
NP1-FUN_002892	SUPERFAMILY	SSF52540	P-loop containing nucleoside triphosphate hydrolases	IPR027417	P-loop containing nucleoside triphosphate hydrolase
NP1-FUN_005792	Coils	Coil	Coil	-	-
NP1-FUN_006406	Gene3D	G3DSA:3.20.20.300	-	IPR036962	Glycoside hydrolase, family 3, N-terminal domain superfamily
NP1-FUN_007369	MobiDBLite	mobidb-lite	consensus disorder prediction	-	-
NP1-FUN_005925	SMART	SM00220	serkin_6	IPR000719	Protein kinase domain
NP1-FUN_002385	MobiDBLite	mobidb-lite	consensus disorder prediction	-	-
NP1-FUN_001897	MobiDBLite	mobidb-lite	consensus disorder prediction	-	-
NP1-FUN_004824	CDD	cd02435	CCC1	-	-
NP1-FUN_001265	MobiDBLite	mobidb-lite	consensus disorder prediction	-	-
NP1-FUN_005276	Gene3D	G3DSA:3.40.50.720	-	-	-
NP1-FUN_007798	ProSiteProfiles	PS51299	APSES-type HTH DNA-binding domain profile.	IPR003163	Transcription regulator HTH, APSES-type DNA-binding domain
NP1-FUN_000708	ProSitePatterns	PS01002	Translationally controlled tumor protein (TCTP) domain signature 1.	IPR018103	Translationally controlled tumour protein, conserved site
NP1-FUN_005555	Gene3D	G3DSA:3.20.20.80	Glycosidases	-	-
NP1-FUN_006583	MobiDBLite	mobidb-lite	consensus disorder prediction	-	-
NP1-FUN_003709	ProSiteProfiles	PS51419	small GTPase Rab1 family profile.	-	-
NP1-FUN_004747	MobiDBLite	mobidb-lite	consensus disorder prediction	-	-
NP1-FUN_005350	Gene3D	G3DSA:3.50.50.60	-	IPR036188	FAD/NAD(P)-binding domain superfamily
NP1-FUN_002969	CDD	cd00009	AAA	-	-
NP1-FUN_005513	Pfam	PF08637	ATP synthase regulation protein NCA2	IPR013946	Nuclear control of ATP synthase 2
NP1-FUN_003703	PANTHER	PTHR44090	WD REPEAT-CONTAINING PROTEIN 61	-	-
NP1-FUN_001241	Gene3D	G3DSA:3.20.20.70	Aldolase class I	IPR013785	Aldolase-type TIM barrel
NP1-FUN_002075	NP1-FUNFam	G3DSA:3.20.20.80:FF:000064	Oligo-1,6-glucosidase	-	-
NP1-FUN_007889	MobiDBLite	mobidb-lite	consensus disorder prediction	-	-
NP1-FUN_002696	SUPERFAMILY	SSF103473	MFS general substrate transporter	IPR036259	MFS transporter superfamily
NP1-FUN_007310	MobiDBLite	mobidb-lite	consensus disorder prediction	-	-
NP1-FUN_003787	MobiDBLite	mobidb-lite	consensus disorder prediction	-	-
NP1-FUN_003142	MobiDBLite	mobidb-lite	consensus disorder prediction	-	-
NP1-FUN_007914	ProSitePatterns	PS00878	Orn/DAP/Arg decarboxylases family 2 pyridoxal-P attachment site.	IPR022653	Orn/DAP/Arg decarboxylase 2, pyridoxal-phosphate binding site
NP1-FUN_004388	PANTHER	PTHR38121	GH16 DOMAIN-CONTAINING PROTEIN	-	-
NP1-FUN_002897	MobiDBLite	mobidb-lite	consensus disorder prediction	-	-
NP1-FUN_005339	Gene3D	G3DSA:1.10.230.10	-	IPR016143	Citrate synthase-like, small alpha subdomain
NP1-FUN_000628	Pfam	PF04185	Phosphoesterase family	IPR007312	Phosphoesterase
NP1-FUN_001855	MobiDBLite	mobidb-lite	consensus disorder prediction	-	-
NP1-FUN_004900	MobiDBLite	mobidb-lite	consensus disorder prediction	-	-
NP1-FUN_006824	MobiDBLite	mobidb-lite	consensus disorder prediction	-	-
NP1-FUN_004059	Pfam	PF00171	Aldehyde dehydrogenase family	IPR015590	Aldehyde dehydrogenase domain
NP1-FUN_000985	NCBIfam	TIGR00917	JCVI: Niemann-Pick C type protein family	IPR004765	NPC1-like
NP1-FUN_006539	Pfam	PF04444	Catechol dioxygenase N terminus	IPR007535	Catechol dioxygenase, N-terminal
NP1-FUN_001620	Pfam	PF00775	Dioxygenase	IPR000627	Intradiol ring-cleavage dioxygenase, C-terminal
NP1-FUN_003575	Gene3D	G3DSA:1.20.1250.20	MFS general substrate transporter like domains	IPR036259	MFS transporter superfamily
NP1-FUN_003720	Gene3D	G3DSA:3.90.550.10	Spore Coat Polysaccharide Biosynthesis Protein SpsA; Chain A	IPR029044	Nucleotide-diphospho-sugar transferases
NP1-FUN_004855	Pfam	PF00501	AMP-binding enzyme	IPR000873	AMP-dependent synthetase/ligase domain
NP1-FUN_002590	Pfam	PF00291	Pyridoxal-phosphate dependent enzyme	IPR001926	Tryptophan synthase beta chain-like, PALP domain
NP1-FUN_005240	SMART	SM00320	WD40_4	IPR001680	WD40 repeat
NP1-FUN_003227	MobiDBLite	mobidb-lite	consensus disorder prediction	-	-
NP1-FUN_004367	Pfam	PF13409	Glutathione S-transferase, N-terminal domain	IPR004045	Glutathione S-transferase, N-terminal
NP1-FUN_001217	CDD	cd00074	H2A	IPR002119	Histone H2A
NP1-FUN_001448	PANTHER	PTHR44229	15-HYDROXYPROSTAGLANDIN DEHYDROGENASE [NAD(+)]	-	-
NP1-FUN_005737	MobiDBLite	mobidb-lite	consensus disorder prediction	-	-
NP1-FUN_000568	CDD	cd03461	1,2-HQD	IPR039390	Hydroxyquinol/catechol 1,2-dioxygenase
NP1-FUN_006849	PANTHER	PTHR15243	SERINE/THREONINE-PROTEIN KINASE 19	IPR018865	Serine-threonine protein kinase 19
NP1-FUN_002104	CDD	cd00056	ENDO3c	IPR003265	HhH-GPD domain
NP1-FUN_000864	PANTHER	PTHR40135	-	-	-
NP1-FUN_002325	Gene3D	G3DSA:1.20.140.30	MOB kinase activator	IPR036703	MOB kinase activator superfamily
NP1-FUN_004140	MobiDBLite	mobidb-lite	consensus disorder prediction	-	-
NP1-FUN_006163	Pfam	PF00083	Sugar (and other) transporter	IPR005828	Major facilitator, sugar transporter-like
NP1-FUN_005581	CDD	cd12183	LDH_like_2	-	-
NP1-FUN_002825	MobiDBLite	mobidb-lite	consensus disorder prediction	-	-
NP1-FUN_003626	ProSiteProfiles	PS50297	Ankyrin repeat region circular profile.	-	-
NP1-FUN_002562	Gene3D	G3DSA:3.40.50.150	Vaccinia Virus protein VP39	IPR029063	S-adenosyl-L-methionine-dependent methyltransferase superfamily
NP1-FUN_002471	PANTHER	PTHR11863	STEROL DESATURASE	-	-
NP1-FUN_003493	NP1-FUNFam	G3DSA:1.10.4160.10:FF:000001	Uracil permease, putative	-	-
NP1-FUN_000103	PANTHER	PTHR44085	SEPIAPTERIN REDUCTASE	-	-
NP1-FUN_002512	Pfam	PF00388	Phosphatidylinositol-specific phospholipase C, X domain	IPR000909	Phosphatidylinositol-specific phospholipase C, X domain
NP1-FUN_007561	NP1-FUNFam	G3DSA:1.10.30.10:FF:000067	Lysine-specific histone demethylase Aof2, putative	-	-
NP1-FUN_000063	SUPERFAMILY	SSF51316	Mss4-like	IPR011057	Mss4-like superfamily
NP1-FUN_008050	MobiDBLite	mobidb-lite	consensus disorder prediction	-	-
NP1-FUN_003610	MobiDBLite	mobidb-lite	consensus disorder prediction	-	-
NP1-FUN_000639	ProSitePatterns	PS00674	AAA-protein family signature.	IPR003960	ATPase, AAA-type, conserved site
NP1-FUN_000924	MobiDBLite	mobidb-lite	consensus disorder prediction	-	-
NP1-FUN_003642	MobiDBLite	mobidb-lite	consensus disorder prediction	-	-
NP1-FUN_003939	Gene3D	G3DSA:1.10.510.10	Transferase(Phosphotransferase) domain 1	-	-
NP1-FUN_005836	SUPERFAMILY	SSF50249	Nucleic acid-binding proteins	IPR012340	Nucleic acid-binding, OB-fold
NP1-FUN_005826	Gene3D	G3DSA:6.10.60.10	-	-	-
NP1-FUN_006390	PANTHER	PTHR15415	MITOFILIN	IPR019133	MICOS complex subunit MIC60
NP1-FUN_006654	MobiDBLite	mobidb-lite	consensus disorder prediction	-	-
NP1-FUN_003928	Pfam	PF04082	NP1-FUNgal specific transcription factor domain	IPR007219	Transcription factor domain, NP1-FUNgi
NP1-FUN_002235	PANTHER	PTHR38790	-	-	-
NP1-FUN_005978	SUPERFAMILY	SSF54001	Cysteine proteinases	IPR038765	Papain-like cysteine peptidase superfamily
NP1-FUN_007297	Coils	Coil	Coil	-	-
NP1-FUN_003684	MobiDBLite	mobidb-lite	consensus disorder prediction	-	-
NP1-FUN_001699	SMART	SM00256	fbox_2	IPR001810	F-box domain
NP1-FUN_003776	PANTHER	PTHR44472	DDB1- AND CUL4-ASSOCIATED FACTOR 4-RELATED	-	-
NP1-FUN_001273	CDD	cd04056	Peptidases_S53	IPR030400	Sedolisin domain
NP1-FUN_004319	SUPERFAMILY	SSF54373	FAD-linked reductases, C-terminal domain	-	-
NP1-FUN_006251	NP1-FUNFam	G3DSA:2.40.100.10:FF:000032	Peptidyl-prolyl cis-trans isomerase	-	-
NP1-FUN_007710	Pfam	PF04488	Glycosyltransferase sugar-binding region containing DXD motif	IPR007577	Glycosyltransferase, DXD sugar-binding motif
NP1-FUN_007757	ProSiteProfiles	PS50275	Sac phosphatase domain profile.	IPR002013	SAC domain
NP1-FUN_008124	Gene3D	G3DSA:3.90.25.10	-	-	-
NP1-FUN_006714	ProSiteProfiles	PS50850	Major facilitator superfamily (MFS) profile.	IPR020846	Major facilitator superfamily domain
NP1-FUN_005895	Gene3D	G3DSA:1.20.1250.20	MFS general substrate transporter like domains	IPR036259	MFS transporter superfamily
NP1-FUN_001939	SUPERFAMILY	SSF53335	S-adenosyl-L-methionine-dependent methyltransferases	IPR029063	S-adenosyl-L-methionine-dependent methyltransferase superfamily
NP1-FUN_002074	PANTHER	PTHR10414	ETHANOLAMINEPHOSPHOTRANSFERASE	IPR014472	Choline/ethanolamine phosphotransferase
NP1-FUN_005736	PANTHER	PTHR13437	NUCLEOPORIN P58/P45 NUCLEOPORIN-LIKE PROTEIN 1	IPR024882	Nucleoporin p58/p45/NUP49
NP1-FUN_000406	PANTHER	PTHR10578	S -2-HYDROXY-ACID OXIDASE-RELATED	-	-
NP1-FUN_003042	MobiDBLite	mobidb-lite	consensus disorder prediction	-	-
NP1-FUN_004314	Pfam	PF08240	Alcohol dehydrogenase GroES-like domain	IPR013154	Alcohol dehydrogenase-like, N-terminal
NP1-FUN_002356	ProSiteProfiles	PS50893	ATP-binding cassette, ABC transporter-type domain profile.	IPR003439	ABC transporter-like, ATP-binding domain
NP1-FUN_007066	Pfam	PF20493	NP1-FUNgal WD-like	IPR046925	WD-like domain, NP1-FUNgi
NP1-FUN_000532	CDD	cd03028	GRX_PICOT_like	IPR033658	Glutaredoxin, PICOT-like
NP1-FUN_003586	MobiDBLite	mobidb-lite	consensus disorder prediction	-	-
NP1-FUN_003613	PANTHER	PTHR13261	BRCA2 AND CDKN1A INTERACTING PROTEIN	IPR025602	BCP1 family
NP1-FUN_004439	MobiDBLite	mobidb-lite	consensus disorder prediction	-	-
NP1-FUN_005650	Gene3D	G3DSA:1.10.630.10	Cytochrome P450	IPR036396	Cytochrome P450 superfamily
NP1-FUN_006061	MobiDBLite	mobidb-lite	consensus disorder prediction	-	-
NP1-FUN_006574	CDD	cd22391	KH-I_PNO1_rpt1	-	-
NP1-FUN_005474	MobiDBLite	mobidb-lite	consensus disorder prediction	-	-
NP1-FUN_004491	Pfam	PF01239	Protein prenyltransferase alpha subunit repeat	IPR002088	Protein prenyltransferase, alpha subunit
NP1-FUN_003952	Gene3D	G3DSA:3.10.20.90	-	-	-
NP1-FUN_004456	MobiDBLite	mobidb-lite	consensus disorder prediction	-	-
NP1-FUN_001947	MobiDBLite	mobidb-lite	consensus disorder prediction	-	-
NP1-FUN_006274	Gene3D	G3DSA:3.40.50.720	-	-	-
NP1-FUN_000904	PRINTS	PR00385	P450 superfamily signature	IPR001128	Cytochrome P450
NP1-FUN_001864	MobiDBLite	mobidb-lite	consensus disorder prediction	-	-
NP1-FUN_001003	Coils	Coil	Coil	-	-
NP1-FUN_000789	Pfam	PF03171	2OG-Fe(II) oxygenase superfamily	IPR044861	Isopenicillin N synthase-like, Fe(2+) 2OG dioxygenase domain
NP1-FUN_007566	Gene3D	G3DSA:3.90.1150.10	Aspartate Aminotransferase, domain 1	IPR015422	Pyridoxal phosphate-dependent transferase, small domain
NP1-FUN_003342	MobiDBLite	mobidb-lite	consensus disorder prediction	-	-
NP1-FUN_005128	Gene3D	G3DSA:3.20.20.80	Glycosidases	-	-
NP1-FUN_002334	MobiDBLite	mobidb-lite	consensus disorder prediction	-	-
NP1-FUN_008072	MobiDBLite	mobidb-lite	consensus disorder prediction	-	-
NP1-FUN_000368	Gene3D	G3DSA:3.50.50.60	-	IPR036188	FAD/NAD(P)-binding domain superfamily
NP1-FUN_008025	ProSiteProfiles	PS50096	IQ motif profile.	IPR000048	IQ motif, EF-hand binding site
NP1-FUN_008027	MobiDBLite	mobidb-lite	consensus disorder prediction	-	-
NP1-FUN_004098	Pfam	PF02771	Acyl-CoA dehydrogenase, N-terminal domain	IPR013786	Acyl-CoA dehydrogenase/oxidase, N-terminal
NP1-FUN_006673	SMART	SM00451	ZnF_U1_5	IPR003604	Matrin/U1-C-like, C2H2-type zinc finger
NP1-FUN_002361	CDD	cd22394	KH-I_KRR1_rpt2	-	-
NP1-FUN_002259	Coils	Coil	Coil	-	-
NP1-FUN_003899	Gene3D	G3DSA:3.90.640.10	Actin; Chain A, domain 4	-	-
NP1-FUN_004168	MobiDBLite	mobidb-lite	consensus disorder prediction	-	-
NP1-FUN_001462	MobiDBLite	mobidb-lite	consensus disorder prediction	-	-
NP1-FUN_006229	CDD	cd07361	MEMO_like	IPR002737	MEMO1 family
NP1-FUN_004737	PANTHER	PTHR13410	PROTEIN PBDC1	IPR008476	Protein PBDC1, metazoa/NP1-FUNgi
NP1-FUN_000009	PRINTS	PR00755	Aflatoxin biosynthesis regulatory protein signature	-	-
NP1-FUN_005980	CDD	cd02568	PseudoU_synth_PUS1_PUS2	IPR041708	Pseudouridine synthase PUS1/ PUS2-like
NP1-FUN_001009	Gene3D	G3DSA:3.30.200.20	Phosphorylase Kinase; domain 1	-	-
NP1-FUN_001894	Pfam	PF04117	Mpv17 / PMP22 family	IPR007248	Mpv17/PMP22
NP1-FUN_000752	Pfam	PF01960	ArgJ family	IPR002813	Arginine biosynthesis protein ArgJ
NP1-FUN_003561	PANTHER	PTHR28074	ATP SYNTHASE SUBUNIT K, MITOCHONDRIAL	IPR021278	ATP synthase subunit K
NP1-FUN_003636	Gene3D	G3DSA:3.20.20.190	Phosphatidylinositol (PI) phosphodiesterase	IPR017946	PLC-like phosphodiesterase, TIM beta/alpha-barrel domain superfamily
NP1-FUN_005048	CDD	cd11577	GH71	IPR005197	Glycoside hydrolase family 71
NP1-FUN_007642	PANTHER	PTHR10285	URIDINE KINASE	-	-
NP1-FUN_002842	PANTHER	PTHR48287	ARM REPEAT SUPERFAMILY PROTEIN	-	-
NP1-FUN_006812	Gene3D	G3DSA:3.40.50.1820	alpha/beta hydrolase	IPR029058	Alpha/Beta hydrolase fold
NP1-FUN_006212	Pfam	PF00125	Core histone H2A/H2B/H3/H4	IPR007125	Histone H2A/H2B/H3
NP1-FUN_000759	Gene3D	G3DSA:3.40.350.10	-	IPR029149	Creatinase/Aminopeptidase P/Spt16, N-terminal
NP1-FUN_003248	PANTHER	PTHR12354	INTERFERON-RELATED DEVELOPMENTAL REGULATOR	IPR039777	Interferon-related developmental regulator
NP1-FUN_006227	PANTHER	PTHR23501	MAJOR FACILITATOR SUPERFAMILY	-	-
NP1-FUN_000730	MobiDBLite	mobidb-lite	consensus disorder prediction	-	-
NP1-FUN_001598	PANTHER	PTHR37271	KARYOGAMY PROTEIN KAR9	IPR013889	Karyogamy protein, KAR9
NP1-FUN_005462	MobiDBLite	mobidb-lite	consensus disorder prediction	-	-
NP1-FUN_001058	MobiDBLite	mobidb-lite	consensus disorder prediction	-	-
NP1-FUN_003577	MobiDBLite	mobidb-lite	consensus disorder prediction	-	-
NP1-FUN_001739	PANTHER	PTHR13377	PLACENTAL PROTEIN 6	IPR013861	TMEM115/Pdh1/Rbl19
NP1-FUN_007590	MobiDBLite	mobidb-lite	consensus disorder prediction	-	-
NP1-FUN_000621	SUPERFAMILY	SSF103481	Multidrug resistance efflux transporter EmrE	-	-
NP1-FUN_001760	MobiDBLite	mobidb-lite	consensus disorder prediction	-	-
NP1-FUN_007265	NP1-FUNFam	G3DSA:3.90.1410.10:FF:000014	SET domain-containing protein	-	-
NP1-FUN_000172	Pfam	PF06824	Metal-independent alpha-mannosidase (GH125)	IPR008313	Metal-independent alpha-mannosidase
NP1-FUN_000034	SUPERFAMILY	SSF53383	PLP-dependent transferases	IPR015424	Pyridoxal phosphate-dependent transferase
NP1-FUN_006922	Pfam	PF13967	Late exocytosis, associated with Golgi transport	IPR032880	CSC1/OSCA1-like, N-terminal transmembrane domain
NP1-FUN_005053	Gene3D	G3DSA:3.50.50.60	-	IPR036188	FAD/NAD(P)-binding domain superfamily
NP1-FUN_001057	Gene3D	G3DSA:3.20.20.220	-	-	-
NP1-FUN_006213	PANTHER	PTHR23502	MAJOR FACILITATOR SUPERFAMILY	-	-
NP1-FUN_006218	Pfam	PF18566	Linalool dehydratase/isomerase	IPR041411	Linalool dehydratase/isomerase
NP1-FUN_007959	Pfam	PF03318	Clostridium epsilon toxin ETX/Bacillus mosquitocidal toxin MTX2	IPR004991	Aerolysin-like toxin
NP1-FUN_002880	Pfam	PF03856	Beta-glucosidase (SUN family)	IPR005556	SUN family
NP1-FUN_007547	Gene3D	G3DSA:1.25.40.280	alix/aip1 like domains	IPR038499	BRO1 domain superfamily
NP1-FUN_000460	ProSitePatterns	PS01073	Ribosomal protein L24e signature.	IPR023442	Large ribosomal subunit protein eL24, conserved site
NP1-FUN_004143	Pfam	PF00324	Amino acid permease	IPR004841	Amino acid permease/ SLC12A domain
NP1-FUN_005910	MobiDBLite	mobidb-lite	consensus disorder prediction	-	-
NP1-FUN_006875	Pfam	PF00690	Cation transporter/ATPase, N-terminus	IPR004014	Cation-transporting P-type ATPase, N-terminal
NP1-FUN_007272	Gene3D	G3DSA:2.60.390.10	-	IPR036833	Beta-galactosidase, domain 3 superfamily
NP1-FUN_005600	Gene3D	G3DSA:3.30.160.20	-	-	-
NP1-FUN_003497	PANTHER	PTHR24346	MAP/MICROTUBULE AFFINITY-REGULATING KINASE	-	-
NP1-FUN_004952	MobiDBLite	mobidb-lite	consensus disorder prediction	-	-
NP1-FUN_005247	MobiDBLite	mobidb-lite	consensus disorder prediction	-	-
NP1-FUN_002219	PANTHER	PTHR34391	UPF0658 GOLGI APPARATUS MEMBRANE PROTEIN C1952.10C-RELATED	IPR040410	UPF0658 Golgi apparatus membrane protein
NP1-FUN_006217	MobiDBLite	mobidb-lite	consensus disorder prediction	-	-
NP1-FUN_001924	MobiDBLite	mobidb-lite	consensus disorder prediction	-	-
NP1-FUN_006562	MobiDBLite	mobidb-lite	consensus disorder prediction	-	-
NP1-FUN_006793	Gene3D	G3DSA:3.90.180.10	-	-	-
NP1-FUN_000996	PANTHER	PTHR35179	PROTEIN CBG02620	-	-
NP1-FUN_001109	MobiDBLite	mobidb-lite	consensus disorder prediction	-	-
NP1-FUN_008123	CDD	cd00067	GAL4	IPR001138	Zn(2)Cys(6) NP1-FUNgal-type DNA-binding domain
NP1-FUN_001417	MobiDBLite	mobidb-lite	consensus disorder prediction	-	-
NP1-FUN_002997	MobiDBLite	mobidb-lite	consensus disorder prediction	-	-
NP1-FUN_001475	PANTHER	PTHR13693	CLASS II AMINOTRANSFERASE/8-AMINO-7-OXONONANOATE SYNTHASE	-	-
NP1-FUN_000571	Gene3D	G3DSA:2.30.180.10	FAS1 domain	IPR036378	FAS1 domain superfamily
NP1-FUN_003921	ProSiteProfiles	PS51471	Fe(2+) 2-oxoglutarate dioxygenase domain profile.	IPR005123	Oxoglutarate/iron-dependent dioxygenase
NP1-FUN_003213	PANTHER	PTHR28133	REQUIRED FOR RESPIRATORY GROWTH PROTEIN 7, MITOCHONDRIAL	IPR018828	Required for respiratory growth protein 7, mitochondrial
NP1-FUN_005682	MobiDBLite	mobidb-lite	consensus disorder prediction	-	-
NP1-FUN_003564	Pfam	PF10558	Mitochondrial 18 KDa protein (MTP18)	IPR019560	Mitochondrial 18kDa protein
NP1-FUN_000544	Pfam	PF07524	Bromodomain associated	IPR006565	Bromodomain associated domain
NP1-FUN_001481	MobiDBLite	mobidb-lite	consensus disorder prediction	-	-
NP1-FUN_005977	PANTHER	PTHR23416	SIALIC ACID SYNTHASE-RELATED	-	-
NP1-FUN_000820	PANTHER	PTHR44086	THIOSULFATE SULFURTRANSFERASE RDL2, MITOCHONDRIAL-RELATED	-	-
NP1-FUN_003671	ProSiteProfiles	PS50082	Trp-Asp (WD) repeats profile.	IPR001680	WD40 repeat
NP1-FUN_006959	Gene3D	G3DSA:6.10.250.1430	-	-	-
NP1-FUN_003659	PANTHER	PTHR11380	TRANSCRIPTION INITIATION FACTOR TFIID/SUPT3-RELATED	IPR003195	Transcription initiation factor IID, subunit 13
NP1-FUN_007839	Pfam	PF12998	Inhibitor of growth proteins N-terminal histone-binding	IPR024610	Inhibitor of growth protein, N-terminal histone-binding
NP1-FUN_002184	Gene3D	G3DSA:3.20.20.190	Phosphatidylinositol (PI) phosphodiesterase	IPR017946	PLC-like phosphodiesterase, TIM beta/alpha-barrel domain superfamily
NP1-FUN_004376	Pfam	PF13489	Methyltransferase domain	-	-
NP1-FUN_000977	SUPERFAMILY	SSF103657	BAR/IMD domain-like	IPR027267	AH/BAR domain superfamily
NP1-FUN_001871	Coils	Coil	Coil	-	-
NP1-FUN_000444	Coils	Coil	Coil	-	-
NP1-FUN_006388	PANTHER	PTHR45662	PHOSPHATIDYLINOSITIDE PHOSPHATASE SAC1	-	-
NP1-FUN_002895	SUPERFAMILY	SSF52087	CRAL/TRIO domain	IPR036865	CRAL-TRIO lipid binding domain superfamily
NP1-FUN_001061	PANTHER	PTHR12110	HYDROXYPYRUVATE ISOMERASE	-	-
NP1-FUN_000290	Pfam	PF10159	Multiple myeloma tumor-associated	IPR019315	Multiple myeloma tumor-associated protein 2-like, N-terminal
NP1-FUN_001410	Pfam	PF03345	Oligosaccharyltransferase 48 kDa subunit beta	IPR005013	Dolichyl-diphosphooligosaccharide--protein glycosyltransferase 48kDa subunit
NP1-FUN_003854	PANTHER	PTHR22760	GLYCOSYLTRANSFERASE	IPR005599	GPI mannosyltransferase
NP1-FUN_007038	CDD	cd12148	NP1-FUNgal_TF_MHR	-	-
NP1-FUN_003324	CDD	cd18793	SF2_C_SNF	-	-
NP1-FUN_000487	SUPERFAMILY	SSF89796	CoA-transferase family III (CaiB/BaiF)	IPR023606	CoA-transferase family III domain 1 superfamily
NP1-FUN_001836	MobiDBLite	mobidb-lite	consensus disorder prediction	-	-
NP1-FUN_003435	PANTHER	PTHR31571	ALTERED INHERITANCE OF MITOCHONDRIA PROTEIN 6	-	-
NP1-FUN_007770	SUPERFAMILY	SSF53137	Translational machinery components	-	-
NP1-FUN_002052	PIRSF	PIRSF001221	Amidase_NP1-FUNgi	-	-
NP1-FUN_000411	MobiDBLite	mobidb-lite	consensus disorder prediction	-	-
NP1-FUN_001211	Gene3D	G3DSA:3.30.830.10	-	-	-
NP1-FUN_002045	PRINTS	PR00368	FAD-dependent pyridine nucleotide reductase signature	-	-
NP1-FUN_006453	MobiDBLite	mobidb-lite	consensus disorder prediction	-	-
NP1-FUN_002048	PANTHER	PTHR42850	METALLOPHOSPHOESTERASE	-	-
NP1-FUN_005739	MobiDBLite	mobidb-lite	consensus disorder prediction	-	-
NP1-FUN_007574	Gene3D	G3DSA:3.50.50.60	-	IPR036188	FAD/NAD(P)-binding domain superfamily
NP1-FUN_002537	MobiDBLite	mobidb-lite	consensus disorder prediction	-	-
NP1-FUN_008069	PANTHER	PTHR10907	REGUCALCIN	-	-
NP1-FUN_003552	MobiDBLite	mobidb-lite	consensus disorder prediction	-	-
NP1-FUN_002870	CDD	cd03684	ClC_3_like	-	-
NP1-FUN_006977	Pfam	PF02696	Protein adenylyltransferase SelO	IPR003846	Protein adenylyltransferase SelO
NP1-FUN_003702	Gene3D	G3DSA:3.30.457.50	Chromosome segregation protein Spc25	-	-
NP1-FUN_004436	MobiDBLite	mobidb-lite	consensus disorder prediction	-	-
NP1-FUN_006129	SUPERFAMILY	SSF55174	Alpha-L RNA-binding motif	-	-
NP1-FUN_002708	SUPERFAMILY	SSF51905	FAD/NAD(P)-binding domain	IPR036188	FAD/NAD(P)-binding domain superfamily
NP1-FUN_007411	MobiDBLite	mobidb-lite	consensus disorder prediction	-	-
NP1-FUN_006316	Pfam	PF00067	Cytochrome P450	IPR001128	Cytochrome P450
NP1-FUN_000775	SUPERFAMILY	SSF69065	RNase III domain-like	IPR036389	Ribonuclease III, endonuclease domain superfamily
NP1-FUN_004936	CDD	cd20710	NOT1_connector	-	-
NP1-FUN_003283	MobiDBLite	mobidb-lite	consensus disorder prediction	-	-
NP1-FUN_000318	ProSitePatterns	PS00437	Catalase proximal heme-ligand signature.	IPR002226	Catalase haem-binding site
NP1-FUN_007131	Gene3D	G3DSA:3.90.180.10	-	-	-
NP1-FUN_001837	CDD	cd02859	E_set_AMPKbeta_like_N	-	-
NP1-FUN_006160	Gene3D	G3DSA:2.20.70.10	-	-	-
NP1-FUN_000459	MobiDBLite	mobidb-lite	consensus disorder prediction	-	-
NP1-FUN_000543	MobiDBLite	mobidb-lite	consensus disorder prediction	-	-
NP1-FUN_002392	PANTHER	PTHR22950	AMINO ACID TRANSPORTER	-	-
NP1-FUN_007962	Gene3D	G3DSA:1.20.1050.10	-	-	-
NP1-FUN_001977	SMART	SM00174	rho_sub_3	IPR001806	Small GTPase
NP1-FUN_005722	Pfam	PF00501	AMP-binding enzyme	IPR000873	AMP-dependent synthetase/ligase domain
NP1-FUN_003258	ProSiteProfiles	PS51421	small GTPase Ras family profile.	IPR001806	Small GTPase
NP1-FUN_008133	Pfam	PF01380	SIS domain	IPR001347	SIS domain
NP1-FUN_001181	SMART	SM00053	dynamin_3	IPR001401	Dynamin, GTPase domain
NP1-FUN_005043	Pfam	PF12505	Protein of unknown NP1-FUNction (DUF3712)	IPR022185	Protein of unknown NP1-FUNction DUF3712
NP1-FUN_006848	SUPERFAMILY	SSF53756	UDP-Glycosyltransferase/glycogen phosphorylase	-	-
NP1-FUN_001856	CDD	cd09083	EEP-1	-	-
NP1-FUN_001207	MobiDBLite	mobidb-lite	consensus disorder prediction	-	-
NP1-FUN_000133	PANTHER	PTHR35204	YALI0A21131P	IPR038921	Uncharacterized protein YOR389W-like
NP1-FUN_004203	MobiDBLite	mobidb-lite	consensus disorder prediction	-	-
NP1-FUN_005934	Gene3D	G3DSA:3.30.560.10	Glucose Oxidase, domain 3	-	-
NP1-FUN_006964	SUPERFAMILY	SSF51569	Aldolase	-	-
NP1-FUN_005059	SUPERFAMILY	SSF50022	ISP domain	IPR036922	Rieske [2Fe-2S] iron-sulphur domain superfamily
NP1-FUN_000970	PANTHER	PTHR47107	SVF1-LIKE PROTEIN YDR222W-RELATED	-	-
NP1-FUN_005859	MobiDBLite	mobidb-lite	consensus disorder prediction	-	-
NP1-FUN_001190	SUPERFAMILY	SSF56112	Protein kinase-like (PK-like)	IPR011009	Protein kinase-like domain superfamily
NP1-FUN_003355	MobiDBLite	mobidb-lite	consensus disorder prediction	-	-
NP1-FUN_001261	MobiDBLite	mobidb-lite	consensus disorder prediction	-	-
NP1-FUN_005703	MobiDBLite	mobidb-lite	consensus disorder prediction	-	-
NP1-FUN_004235	MobiDBLite	mobidb-lite	consensus disorder prediction	-	-
NP1-FUN_005568	Pfam	PF01988	VIT family	IPR008217	Ccc1 family
NP1-FUN_002955	Pfam	PF11951	NP1-FUNgal specific transcription factor domain	IPR021858	NP1-FUNgal transcription factor
NP1-FUN_000399	PANTHER	PTHR30618	NCS1 FAMILY PURINE/PYRIMIDINE TRANSPORTER	IPR045225	Uracil/uridine/allantoin permease
NP1-FUN_001960	Coils	Coil	Coil	-	-
NP1-FUN_002378	NP1-FUNFam	G3DSA:3.90.550.10:FF:000017	Mannan polymerase II complex ANP1 subunit	-	-
NP1-FUN_007848	Pfam	PF00106	short chain dehydrogenase	IPR002347	Short-chain dehydrogenase/reductase SDR
NP1-FUN_004982	PANTHER	PTHR43628	ACTIVATOR OF C KINASE PROTEIN 1-RELATED	-	-
NP1-FUN_005186	NP1-FUNFam	G3DSA:3.30.200.20:FF:000314	Serine/threonine protein kinase	-	-
NP1-FUN_007940	PANTHER	PTHR48022	PLASTIDIC GLUCOSE TRANSPORTER 4	-	-
NP1-FUN_003784	PANTHER	PTHR11093	RUVB-RELATED REPTIN AND PONTIN	IPR027238	RuvB-like
NP1-FUN_000844	SUPERFAMILY	SSF69118	AhpD-like	IPR029032	AhpD-like
NP1-FUN_002267	Gene3D	G3DSA:2.40.70.10	Acid Proteases	IPR021109	Aspartic peptidase domain superfamily
NP1-FUN_007869	MobiDBLite	mobidb-lite	consensus disorder prediction	-	-
NP1-FUN_004142	SUPERFAMILY	SSF82171	DPP6 N-terminal domain-like	-	-
NP1-FUN_006559	Coils	Coil	Coil	-	-
NP1-FUN_003799	Gene3D	G3DSA:3.40.850.10	Kinesin motor domain	IPR036961	Kinesin motor domain superfamily
NP1-FUN_002953	Gene3D	G3DSA:1.10.287.110	DnaJ domain	IPR036869	Chaperone J-domain superfamily
NP1-FUN_005776	CDD	cd05120	APH_ChoK_like	-	-
NP1-FUN_001418	PANTHER	PTHR42083	MARVEL DOMAIN-CONTAINING PROTEIN	-	-
NP1-FUN_006162	CDD	cd02440	AdoMet_MTases	-	-
NP1-FUN_001826	CDD	cd21691	GH2-like_DHX8	-	-
NP1-FUN_000648	Pfam	PF16863	N-terminal barrel of NtMGAM and CtMGAM, maltase-glucoamylase	IPR031727	Galactose mutarotase, N-terminal barrel
NP1-FUN_000200	MobiDBLite	mobidb-lite	consensus disorder prediction	-	-
NP1-FUN_006523	PANTHER	PTHR23023	DIMETHYLANILINE MONOOXYGENASE	-	-
NP1-FUN_003049	Gene3D	G3DSA:3.20.20.70	Aldolase class I	IPR013785	Aldolase-type TIM barrel
NP1-FUN_007545	ProSitePatterns	PS00737	Thiolases signature 2.	IPR020613	Thiolase, conserved site
NP1-FUN_004615	MobiDBLite	mobidb-lite	consensus disorder prediction	-	-
NP1-FUN_004842	Gene3D	G3DSA:1.20.1740.10	Amino acid/polyamine transporter I	-	-
NP1-FUN_002065	PANTHER	PTHR31082	PHEROMONE-REGULATED MEMBRANE PROTEIN 10	-	-
NP1-FUN_007669	Gene3D	G3DSA:2.60.120.650	Cupin	-	-
NP1-FUN_002465	SMART	SM00382	AAA_5	IPR003593	AAA+ ATPase domain
NP1-FUN_001964	Pfam	PF02338	OTU-like cysteine protease	IPR003323	OTU domain
NP1-FUN_007353	MobiDBLite	mobidb-lite	consensus disorder prediction	-	-
NP1-FUN_004799	NP1-FUNFam	G3DSA:3.30.70.890:FF:000003	Mevalonate kinase	-	-
NP1-FUN_001222	PANTHER	PTHR43712	PUTATIVE (AFU_ORTHOLOGUE AFUA_4G14580)-RELATED	IPR016461	O-methyltransferase COMT-type
NP1-FUN_002285	Gene3D	G3DSA:1.10.1200.10	-	IPR036736	ACP-like superfamily
NP1-FUN_007226	Gene3D	G3DSA:3.30.70.250	-	-	-
NP1-FUN_006326	ProSiteProfiles	PS50222	EF-hand calcium-binding domain profile.	IPR002048	EF-hand domain
NP1-FUN_005860	CDD	cd06223	PRTases_typeI	IPR000836	Phosphoribosyltransferase domain
NP1-FUN_007689	Gene3D	G3DSA:3.30.9.10	-	-	-
NP1-FUN_007873	SUPERFAMILY	SSF51905	FAD/NAD(P)-binding domain	IPR036188	FAD/NAD(P)-binding domain superfamily
NP1-FUN_005572	Gene3D	G3DSA:3.40.630.30	-	-	-
NP1-FUN_003428	Pfam	PF00026	Eukaryotic aspartyl protease	IPR033121	Peptidase family A1 domain
NP1-FUN_003400	SUPERFAMILY	SSF52058	L domain-like	-	-
NP1-FUN_005251	PRINTS	PR00171	Sugar transporter signature	IPR003663	Sugar/inositol transporter
NP1-FUN_008122	MobiDBLite	mobidb-lite	consensus disorder prediction	-	-
NP1-FUN_002514	ProSitePatterns	PS00086	Cytochrome P450 cysteine heme-iron ligand signature.	IPR017972	Cytochrome P450, conserved site
NP1-FUN_003287	PANTHER	PTHR11579	PROTEIN-L-ISOASPARTATE O-METHYLTRANSFERASE	IPR000682	Protein-L-isoaspartate(D-aspartate) O-methyltransferase
NP1-FUN_002364	Pfam	PF00135	Carboxylesterase family	IPR002018	Carboxylesterase, type B
NP1-FUN_005678	NP1-FUNFam	G3DSA:3.40.50.720:FF:000084	Short-chain dehydrogenase reductase	-	-
NP1-FUN_007118	Gene3D	G3DSA:3.50.50.60	-	IPR036188	FAD/NAD(P)-binding domain superfamily
NP1-FUN_000087	Coils	Coil	Coil	-	-
NP1-FUN_006469	MobiDBLite	mobidb-lite	consensus disorder prediction	-	-
NP1-FUN_003485	MobiDBLite	mobidb-lite	consensus disorder prediction	-	-
NP1-FUN_002605	CDD	cd06423	CESA_like	-	-
NP1-FUN_004874	SUPERFAMILY	SSF52016	LeuD/IlvD-like	-	-
NP1-FUN_006785	SUPERFAMILY	SSF51905	FAD/NAD(P)-binding domain	IPR036188	FAD/NAD(P)-binding domain superfamily
NP1-FUN_005845	PANTHER	PTHR35394	-	-	-
NP1-FUN_007633	MobiDBLite	mobidb-lite	consensus disorder prediction	-	-
NP1-FUN_007985	PANTHER	PTHR22166	ENDOPLASMIC RETICULUM JUNCTION FORMATION PROTEIN LUNAPARK	IPR040115	Lunapark family
NP1-FUN_002112	PRINTS	PR00080	Short-chain dehydrogenase/reductase (SDR) superfamily signature	IPR002347	Short-chain dehydrogenase/reductase SDR
NP1-FUN_002276	SUPERFAMILY	SSF52540	P-loop containing nucleoside triphosphate hydrolases	IPR027417	P-loop containing nucleoside triphosphate hydrolase
NP1-FUN_007101	MobiDBLite	mobidb-lite	consensus disorder prediction	-	-
NP1-FUN_005076	Pfam	PF00076	RNA recognition motif. (a.k.a. RRM, RBD, or RNP domain)	IPR000504	RNA recognition motif domain
NP1-FUN_000310	PANTHER	PTHR46825	D-ALANYL-D-ALANINE-CARBOXYPEPTIDASE/ENDOPEPTIDASE AMPH	-	-
NP1-FUN_007505	Gene3D	G3DSA:1.50.10.20	-	-	-
NP1-FUN_000281	PANTHER	PTHR21347	CLEFT LIP AND PALATE ASSOCIATED TRANSMEMBRANE PROTEIN-RELATED	IPR008429	Cleft lip and palate transmembrane 1
NP1-FUN_003788	MobiDBLite	mobidb-lite	consensus disorder prediction	-	-
NP1-FUN_004640	PANTHER	PTHR10067	PHOSPHATIDYLSERINE DECARBOXYLASE	IPR003817	Phosphatidylserine decarboxylase-related
NP1-FUN_004274	MobiDBLite	mobidb-lite	consensus disorder prediction	-	-
NP1-FUN_003707	Pfam	PF00109	Beta-ketoacyl synthase, N-terminal domain	IPR014030	Beta-ketoacyl synthase, N-terminal
NP1-FUN_007587	PANTHER	PTHR10938	TRANSLATION INITIATION FACTOR IF-3	IPR001288	Translation initiation factor 3
NP1-FUN_001234	PANTHER	PTHR47260	UPF0644 PROTEIN PB2B4.06	-	-
NP1-FUN_005243	MobiDBLite	mobidb-lite	consensus disorder prediction	-	-
NP1-FUN_002497	Pfam	PF01177	Asp/Glu/Hydantoin racemase	IPR015942	Asp/Glu/hydantoin racemase
NP1-FUN_006983	Gene3D	G3DSA:3.10.20.90	-	-	-
NP1-FUN_007801	Pfam	PF00149	Calcineurin-like phosphoesterase	IPR004843	Calcineurin-like phosphoesterase domain, ApaH type
NP1-FUN_002967	Gene3D	G3DSA:1.20.1740.10	Amino acid/polyamine transporter I	-	-
NP1-FUN_005344	Pfam	PF00106	short chain dehydrogenase	IPR002347	Short-chain dehydrogenase/reductase SDR
NP1-FUN_003987	MobiDBLite	mobidb-lite	consensus disorder prediction	-	-
NP1-FUN_003135	PANTHER	PTHR11753	ADAPTOR COMPLEXES SMALL SUBUNIT FAMILY	IPR016635	Adaptor protein complex, sigma subunit
NP1-FUN_005873	SUPERFAMILY	SSF52518	Thiamin diphosphate-binding fold (THDP-binding)	IPR029061	Thiamin diphosphate-binding fold
NP1-FUN_001373	Pfam	PF00694	Aconitase C-terminal domain	IPR000573	Aconitase A/isopropylmalate dehydratase small subunit, swivel domain
NP1-FUN_007336	PANTHER	PTHR13466	TEX2 PROTEIN-RELATED	-	-
NP1-FUN_007477	MobiDBLite	mobidb-lite	consensus disorder prediction	-	-
NP1-FUN_003067	Gene3D	G3DSA:3.30.1360.210	-	IPR038526	Large ribosomal subunit protein eL22 superfamily
NP1-FUN_005410	Gene3D	G3DSA:3.10.450.50	-	-	-
NP1-FUN_003681	ProSitePatterns	PS00700	Ribosomal protein L6 signature 2.	IPR002359	Large ribosomal subunit protein uL6, conserved site-2
NP1-FUN_007439	Pfam	PF01266	FAD dependent oxidoreductase	IPR006076	FAD dependent oxidoreductase
NP1-FUN_001678	Gene3D	G3DSA:2.30.29.30	-	IPR011993	PH-like domain superfamily
NP1-FUN_003724	Gene3D	G3DSA:2.40.50.140	-	IPR012340	Nucleic acid-binding, OB-fold
NP1-FUN_004159	SUPERFAMILY	SSF48350	GTPase activation domain, GAP	IPR008936	Rho GTPase activation protein
NP1-FUN_004789	Gene3D	G3DSA:3.10.450.50	-	-	-
NP1-FUN_007248	ProSitePatterns	PS00028	Zinc finger C2H2 type domain signature.	IPR013087	Zinc finger C2H2-type
NP1-FUN_000374	Pfam	PF03171	2OG-Fe(II) oxygenase superfamily	IPR044861	Isopenicillin N synthase-like, Fe(2+) 2OG dioxygenase domain
NP1-FUN_007354	Gene3D	G3DSA:3.40.50.1000	-	IPR023214	HAD superfamily
NP1-FUN_005947	PRINTS	PR00086	L-lactate dehydrogenase signature	IPR001557	L-lactate/malate dehydrogenase
NP1-FUN_007319	Coils	Coil	Coil	-	-
NP1-FUN_000432	MobiDBLite	mobidb-lite	consensus disorder prediction	-	-
NP1-FUN_002185	PANTHER	PTHR47961	DNA POLYMERASE THETA, PUTATIVE (AFU_ORTHOLOGUE AFUA_1G05260)-RELATED	-	-
NP1-FUN_003296	Pfam	PF08755	Hemimethylated DNA-binding protein YccV like	IPR011722	Hemimethylated DNA-binding domain
NP1-FUN_008148	Gene3D	G3DSA:1.10.510.10	Transferase(Phosphotransferase) domain 1	-	-
NP1-FUN_000192	MobiDBLite	mobidb-lite	consensus disorder prediction	-	-
NP1-FUN_007667	MobiDBLite	mobidb-lite	consensus disorder prediction	-	-
NP1-FUN_003294	MobiDBLite	mobidb-lite	consensus disorder prediction	-	-
NP1-FUN_003480	PANTHER	PTHR24067	UBIQUITIN-CONJUGATING ENZYME E2	-	-
NP1-FUN_007742	Pfam	PF11790	Glycosyl hydrolase catalytic core	IPR024655	Asl1-like, glycosyl hydrolase catalytic domain
NP1-FUN_001982	MobiDBLite	mobidb-lite	consensus disorder prediction	-	-
NP1-FUN_005512	Gene3D	G3DSA:1.10.8.60	-	-	-
NP1-FUN_000558	PANTHER	PTHR43712	PUTATIVE (AFU_ORTHOLOGUE AFUA_4G14580)-RELATED	IPR016461	O-methyltransferase COMT-type
NP1-FUN_002907	PANTHER	PTHR31360	-	IPR010686	Oil body-associated protein-like
NP1-FUN_000669	MobiDBLite	mobidb-lite	consensus disorder prediction	-	-
NP1-FUN_000166	PANTHER	PTHR35910	-	-	-
NP1-FUN_005019	PANTHER	PTHR13822	ATP SYNTHASE DELTA/EPSILON CHAIN	IPR001469	ATP synthase, F1 complex, delta/epsilon subunit
NP1-FUN_001987	CDD	cd01741	GATase1_1	IPR044992	Glutamine amidotransferase domain containing protein ChyE-like
NP1-FUN_005421	MobiDBLite	mobidb-lite	consensus disorder prediction	-	-
NP1-FUN_004435	PANTHER	PTHR42973	BINDING OXIDOREDUCTASE, PUTATIVE (AFU_ORTHOLOGUE AFUA_1G17690)-RELATED	-	-
NP1-FUN_007400	Gene3D	G3DSA:3.20.20.30	-	IPR036661	Luciferase-like domain superfamily
NP1-FUN_003312	Gene3D	G3DSA:1.10.150.240	Putative phosphatase; domain 2	IPR023198	Phosphoglycolate phosphatase-like, domain 2
NP1-FUN_003315	ProSiteProfiles	PS50929	ABC transporter integral membrane type-1 fused domain profile.	IPR011527	ABC transporter type 1, transmembrane domain
NP1-FUN_007931	PANTHER	PTHR46041	MITOCHONDRIAL INNER MEMBRANE PROTEASE SUBUNIT 2	IPR037730	Mitochondrial inner membrane protease subunit 2
NP1-FUN_001350	Pfam	PF02883	Adaptin C-terminal domain	IPR008152	Clathrin adaptor, alpha/beta/gamma-adaptin, appendage, Ig-like subdomain
NP1-FUN_001562	NP1-FUNFam	G3DSA:3.90.70.10:FF:000135	PAN2-PAN3 deadenylation complex catalytic subunit pan2	-	-
NP1-FUN_002822	PANTHER	PTHR38402	MITOCHONDRIAL OUTER MEMBRANE PROTEIN OM14	IPR039454	Mitochondrial outer membrane protein OM14
NP1-FUN_004416	CDD	cd19075	AKR_AKR7A1-5	-	-
NP1-FUN_002917	NP1-FUNFam	G3DSA:1.20.1310.10:FF:000031	Ubiquitin ligase subunit CulD	-	-
NP1-FUN_002298	NP1-FUNFam	G3DSA:1.20.1250.20:FF:000286	MFS efflux transporter	-	-
NP1-FUN_004020	MobiDBLite	mobidb-lite	consensus disorder prediction	-	-
NP1-FUN_002798	SUPERFAMILY	SSF56112	Protein kinase-like (PK-like)	IPR011009	Protein kinase-like domain superfamily
NP1-FUN_007087	MobiDBLite	mobidb-lite	consensus disorder prediction	-	-
NP1-FUN_007639	SUPERFAMILY	SSF53244	MurD-like peptide ligases, peptide-binding domain	IPR036615	Mur ligase, C-terminal domain superfamily
NP1-FUN_005420	Gene3D	G3DSA:1.20.5.110	-	-	-
NP1-FUN_000829	MobiDBLite	mobidb-lite	consensus disorder prediction	-	-
NP1-FUN_003898	SMART	SM01296	N2227_2	IPR012901	Carnosine N-methyltransferase
NP1-FUN_004699	MobiDBLite	mobidb-lite	consensus disorder prediction	-	-
NP1-FUN_002005	NCBIfam	TIGR02478	JCVI: 6-phosphofructokinase	IPR009161	ATP-dependent 6-phosphofructokinase, eukaryotic-type
NP1-FUN_003318	MobiDBLite	mobidb-lite	consensus disorder prediction	-	-
NP1-FUN_001358	MobiDBLite	mobidb-lite	consensus disorder prediction	-	-
NP1-FUN_005124	MobiDBLite	mobidb-lite	consensus disorder prediction	-	-
NP1-FUN_002147	SUPERFAMILY	SSF54593	Glyoxalase/Bleomycin resistance protein/Dihydroxybiphenyl dioxygenase	IPR029068	Glyoxalase/Bleomycin resistance protein/Dihydroxybiphenyl dioxygenase
NP1-FUN_003715	Pfam	PF11735	Cryptococcal mannosyltransferase 1	IPR021047	Mannosyltransferase 1, CMT1
NP1-FUN_005800	Pfam	PF00808	Histone-like transcription factor (CBF/NF-Y) and archaeal histone	IPR003958	Transcription factor CBF/NF-Y/archaeal histone domain
NP1-FUN_007521	ProSitePatterns	PS00444	Polyprenyl synthases signature 2.	IPR033749	Polyprenyl synthetase, conserved site
NP1-FUN_000612	Pfam	PF00550	Phosphopantetheine attachment site	IPR009081	Phosphopantetheine binding ACP domain
NP1-FUN_004729	Gene3D	G3DSA:3.20.20.100	-	IPR036812	NADP-dependent oxidoreductase domain superfamily
NP1-FUN_008150	PANTHER	PTHR42650	TAIL-ANCHORED PROTEIN INSERTION RECEPTOR WRB	-	-
NP1-FUN_002068	PANTHER	PTHR47424	REGULATORY PROTEIN GAL4	-	-
NP1-FUN_005191	MobiDBLite	mobidb-lite	consensus disorder prediction	-	-
NP1-FUN_006292	ProSitePatterns	PS00463	Zn(2)-C6 NP1-FUNgal-type DNA-binding domain signature.	IPR001138	Zn(2)Cys(6) NP1-FUNgal-type DNA-binding domain
NP1-FUN_007048	PANTHER	PTHR11570	S-ADENOSYLMETHIONINE DECARBOXYLASE	IPR001985	S-adenosylmethionine decarboxylase
NP1-FUN_004812	Coils	Coil	Coil	-	-
NP1-FUN_003350	PRINTS	PR00838	Venom allergen 5 signature	IPR002413	Venom allergen 5-like
NP1-FUN_002374	Coils	Coil	Coil	-	-
NP1-FUN_002643	SUPERFAMILY	SSF57667	beta-beta-alpha zinc fingers	IPR036236	Zinc finger C2H2 superfamily
NP1-FUN_005837	MobiDBLite	mobidb-lite	consensus disorder prediction	-	-
NP1-FUN_000358	MobiDBLite	mobidb-lite	consensus disorder prediction	-	-
NP1-FUN_007866	SMART	SM00649	rl11c	IPR000911	Ribosomal protein uL11
NP1-FUN_002424	Gene3D	G3DSA:3.30.420.10	-	IPR036397	Ribonuclease H superfamily
NP1-FUN_000624	Pfam	PF01184	GPR1/NP1-FUN34/yaaH family	IPR000791	Acetate transporter GPR1/Ato2/SatP-like
NP1-FUN_007080	MobiDBLite	mobidb-lite	consensus disorder prediction	-	-
NP1-FUN_001500	SUPERFAMILY	SSF52080	Ribosomal proteins L15p and L18e	IPR036227	Large ribosomal subunit protein uL15/eL18 superfamily
NP1-FUN_006545	NP1-FUNFam	G3DSA:1.50.10.20:FF:000006	Mannan endo-1,6-alpha-mannosidase	-	-
NP1-FUN_001725	ProSiteProfiles	PS50250	PCI domain profile.	IPR000717	Proteasome component (PCI) domain
NP1-FUN_005425	MobiDBLite	mobidb-lite	consensus disorder prediction	-	-
NP1-FUN_005694	MobiDBLite	mobidb-lite	consensus disorder prediction	-	-
NP1-FUN_006857	Coils	Coil	Coil	-	-
NP1-FUN_002434	PANTHER	PTHR22811	TRANSMEMBRANE EMP24 DOMAIN-CONTAINING PROTEIN	IPR015720	Transmembrane emp24 domain-containing protein
NP1-FUN_000678	PANTHER	PTHR23507	ZGC:174356	-	-
NP1-FUN_001101	Gene3D	G3DSA:3.90.70.10	Cysteine proteinases	-	-
NP1-FUN_006285	CDD	cd12148	NP1-FUNgal_TF_MHR	-	-
NP1-FUN_003501	Pfam	PF14027	Questin oxidase-like	IPR025337	Questin oxidase-like
NP1-FUN_005179	PANTHER	PTHR42084	YALI0E26631P	-	-
NP1-FUN_005846	Gene3D	G3DSA:3.90.1200.10	-	-	-
NP1-FUN_004262	MobiDBLite	mobidb-lite	consensus disorder prediction	-	-
NP1-FUN_000519	PANTHER	PTHR10223	26S PROTEASOME NON-ATPASE REGULATORY SUBUNIT 4	IPR027040	26S proteasome non-ATPase regulatory subunit 4
NP1-FUN_006496	Pfam	PF01259	SAICAR synthetase	IPR028923	SAICAR synthetase/ADE2, N-terminal
NP1-FUN_002790	MobiDBLite	mobidb-lite	consensus disorder prediction	-	-
NP1-FUN_003865	Gene3D	G3DSA:2.60.120.920	-	IPR043136	B30.2/SPRY domain superfamily
NP1-FUN_002256	CDD	cd08234	threonine_DH_like	-	-
NP1-FUN_005715	SMART	SM00558	cupin_9	IPR003347	JmjC domain
NP1-FUN_005662	PIRSF	PIRSF500210	FBPtase	IPR028343	Fructose-1,6-bisphosphatase
NP1-FUN_000361	ProSiteProfiles	PS50850	Major facilitator superfamily (MFS) profile.	IPR020846	Major facilitator superfamily domain
NP1-FUN_000061	NP1-FUNFam	G3DSA:1.20.1740.10:FF:000070	Amino acid transporter (EuroNP1-FUNg)	-	-
NP1-FUN_002850	MobiDBLite	mobidb-lite	consensus disorder prediction	-	-
NP1-FUN_007682	PANTHER	PTHR36091	ALTERED INHERITANCE OF MITOCHONDRIA PROTEIN 9, MITOCHONDRIAL	-	-
NP1-FUN_002425	MobiDBLite	mobidb-lite	consensus disorder prediction	-	-
NP1-FUN_007551	PANTHER	PTHR39474	UNNAMED PRODUCT	-	-
NP1-FUN_004680	Gene3D	G3DSA:1.25.40.10	Tetratricopeptide repeat domain	IPR011990	Tetratricopeptide-like helical domain superfamily
NP1-FUN_001884	CDD	cd00559	Cyanase_C	IPR003712	Cyanate lyase, C-terminal
NP1-FUN_007859	PANTHER	PTHR11815	SUCCINYL-COA SYNTHETASE BETA CHAIN	IPR005809	Succinate--CoA synthetase, beta subunit
NP1-FUN_003888	Coils	Coil	Coil	-	-
NP1-FUN_003786	Gene3D	G3DSA:3.40.50.1820	alpha/beta hydrolase	IPR029058	Alpha/Beta hydrolase fold
NP1-FUN_002486	PANTHER	PTHR42973	BINDING OXIDOREDUCTASE, PUTATIVE (AFU_ORTHOLOGUE AFUA_1G17690)-RELATED	-	-
NP1-FUN_002910	MobiDBLite	mobidb-lite	consensus disorder prediction	-	-
NP1-FUN_004552	PANTHER	PTHR38120	EXPRESSED PROTEIN	-	-
NP1-FUN_003308	SUPERFAMILY	SSF52343	Ferredoxin reductase-like, C-terminal NADP-linked domain	IPR039261	Ferredoxin-NADP reductase (FNR), nucleotide-binding domain
NP1-FUN_001969	MobiDBLite	mobidb-lite	consensus disorder prediction	-	-
NP1-FUN_004055	SUPERFAMILY	SSF48019	post-AAA+ oligomerization domain-like	IPR008921	DNA polymerase III, clamp loader complex, gamma/delta/delta subunit, C-terminal
NP1-FUN_005584	PANTHER	PTHR38436	POLYKETIDE CYCLASE SNOAL-LIKE DOMAIN	IPR009959	Polyketide cyclase SnoaL-like
NP1-FUN_002904	Gene3D	G3DSA:3.40.1370.10	-	IPR023574	Large ribosomal subunit protein uL4 domain superfamily
NP1-FUN_000242	PANTHER	PTHR11158	MSF1/PX19 RELATED	IPR037365	Slowmo/Ups family
NP1-FUN_006990	SUPERFAMILY	SSF56112	Protein kinase-like (PK-like)	IPR011009	Protein kinase-like domain superfamily
NP1-FUN_003432	MobiDBLite	mobidb-lite	consensus disorder prediction	-	-
NP1-FUN_004451	MobiDBLite	mobidb-lite	consensus disorder prediction	-	-
NP1-FUN_002901	Gene3D	G3DSA:1.20.5.170	-	-	-
NP1-FUN_002668	PRINTS	PR00069	Aldo-keto reductase signature	IPR020471	Aldo-keto reductase
NP1-FUN_000340	PANTHER	PTHR42047	PROTEIN, PUTATIVE (AFU_ORTHOLOGUE AFUA_6G03560)-RELATED	-	-
NP1-FUN_000081	Gene3D	G3DSA:3.50.50.60	-	IPR036188	FAD/NAD(P)-binding domain superfamily
NP1-FUN_007460	Gene3D	G3DSA:2.60.120.260	-	-	-
NP1-FUN_001308	Pfam	PF04142	Nucleotide-sugar transporter	IPR007271	Nucleotide-sugar transporter
NP1-FUN_005573	MobiDBLite	mobidb-lite	consensus disorder prediction	-	-
NP1-FUN_003429	PANTHER	PTHR31644	TRANSCRIPTIONAL ACTIVATOR ARO80-RELATED	-	-
NP1-FUN_005490	MobiDBLite	mobidb-lite	consensus disorder prediction	-	-
NP1-FUN_006269	Gene3D	G3DSA:1.10.418.10	-	IPR036872	CH domain superfamily
NP1-FUN_002314	Gene3D	G3DSA:3.30.980.10	-	-	-
NP1-FUN_007624	ProSiteProfiles	PS50850	Major facilitator superfamily (MFS) profile.	IPR020846	Major facilitator superfamily domain
NP1-FUN_001177	Pfam	PF00271	Helicase conserved C-terminal domain	IPR001650	Helicase, C-terminal
NP1-FUN_005232	SUPERFAMILY	SSF50784	Transcription factor IIA (TFIIA), beta-barrel domain	IPR009088	Transcription factor IIA, beta-barrel
NP1-FUN_005911	SUPERFAMILY	SSF56235	N-terminal nucleophile aminohydrolases (Ntn hydrolases)	IPR029055	Nucleophile aminohydrolases, N-terminal
NP1-FUN_005842	MobiDBLite	mobidb-lite	consensus disorder prediction	-	-
NP1-FUN_005441	ProSitePatterns	PS00218	Amino acid permeases signature.	IPR004840	Amino acid permease, conserved site
NP1-FUN_004807	Pfam	PF03372	Endonuclease/Exonuclease/phosphatase family	IPR005135	Endonuclease/exonuclease/phosphatase
NP1-FUN_001704	SUPERFAMILY	SSF52540	P-loop containing nucleoside triphosphate hydrolases	IPR027417	P-loop containing nucleoside triphosphate hydrolase
NP1-FUN_006928	ProSiteProfiles	PS50181	F-box domain profile.	IPR001810	F-box domain
NP1-FUN_000227	SUPERFAMILY	SSF48371	ARM repeat	IPR016024	Armadillo-type fold
NP1-FUN_006661	MobiDBLite	mobidb-lite	consensus disorder prediction	-	-
NP1-FUN_001428	MobiDBLite	mobidb-lite	consensus disorder prediction	-	-
NP1-FUN_006789	MobiDBLite	mobidb-lite	consensus disorder prediction	-	-
NP1-FUN_007155	MobiDBLite	mobidb-lite	consensus disorder prediction	-	-
NP1-FUN_000561	Gene3D	G3DSA:3.30.1020.10	Antioxidant, Horf6; Chain A, domain2	-	-
NP1-FUN_004188	ProSiteProfiles	PS50011	Protein kinase domain profile.	IPR000719	Protein kinase domain
NP1-FUN_005003	MobiDBLite	mobidb-lite	consensus disorder prediction	-	-
NP1-FUN_001946	Pfam	PF00328	Histidine phosphatase superfamily (branch 2)	IPR000560	Histidine phosphatase superfamily, clade-2
NP1-FUN_005214	PANTHER	PTHR15840	CGI-121 FAMILY MEMBER	IPR013926	CGI121/TPRKB
NP1-FUN_004285	ProSitePatterns	PS00086	Cytochrome P450 cysteine heme-iron ligand signature.	IPR017972	Cytochrome P450, conserved site
NP1-FUN_001270	PANTHER	PTHR15224	NADH DEHYDROGENASE [UBIQUINONE] IRON-SULFUR PROTEIN 5	IPR019342	NADH:ubiquinone oxidoreductase, iron-sulphur subunit 5
NP1-FUN_005710	PANTHER	PTHR37332	EXPRESSED PROTEIN	-	-
NP1-FUN_005115	SUPERFAMILY	SSF56112	Protein kinase-like (PK-like)	IPR011009	Protein kinase-like domain superfamily
NP1-FUN_000390	PANTHER	PTHR24320	RETINOL DEHYDROGENASE	-	-
NP1-FUN_004417	SUPERFAMILY	SSF51905	FAD/NAD(P)-binding domain	IPR036188	FAD/NAD(P)-binding domain superfamily
NP1-FUN_006399	MobiDBLite	mobidb-lite	consensus disorder prediction	-	-
NP1-FUN_006450	NP1-FUNFam	G3DSA:1.20.1250.20:FF:000335	Siderochrome iron transporter 2	-	-
NP1-FUN_007379	NP1-FUNFam	G3DSA:3.40.1350.10:FF:000009	Fanconi-associated nuclease	-	-
NP1-FUN_006916	MobiDBLite	mobidb-lite	consensus disorder prediction	-	-
NP1-FUN_001752	Coils	Coil	Coil	-	-
NP1-FUN_005894	Pfam	PF13450	NAD(P)-binding Rossmann-like domain	-	-
NP1-FUN_000336	PANTHER	PTHR11365	5-OXOPROLINASE RELATED	IPR045079	Oxoprolinase family
NP1-FUN_005139	MobiDBLite	mobidb-lite	consensus disorder prediction	-	-
NP1-FUN_007754	Coils	Coil	Coil	-	-
NP1-FUN_007764	CDD	cd21155	PUA_MCTS-1-like	-	-
NP1-FUN_002573	ProSiteProfiles	PS51462	Nudix hydrolase domain profile.	IPR000086	NUDIX hydrolase domain
NP1-FUN_006694	CDD	cd20512	CYCLIN_CLBs_yeast_rpt2	-	-
NP1-FUN_003434	MobiDBLite	mobidb-lite	consensus disorder prediction	-	-
NP1-FUN_006180	NP1-FUNFam	G3DSA:3.40.50.300:FF:001584	Ras-like GTP-binding protein RYL2	-	-
NP1-FUN_004677	SUPERFAMILY	SSF52540	P-loop containing nucleoside triphosphate hydrolases	IPR027417	P-loop containing nucleoside triphosphate hydrolase
NP1-FUN_006179	SUPERFAMILY	SSF55856	Cytochrome b5-like heme/steroid binding domain	IPR036400	Cytochrome b5-like heme/steroid binding domain superfamily
NP1-FUN_003413	NP1-FUNFam	G3DSA:3.20.20.10:FF:000007	Pyridoxal phosphate homeostasis protein	-	-
NP1-FUN_007979	NCBIfam	TIGR03417	JCVI: choline-sulfatase	IPR017785	Choline-sulfatase
NP1-FUN_007399	ProSiteProfiles	PS50283	Sodium:solute symporter family profile.	IPR001734	Sodium/solute symporter
NP1-FUN_003238	PIRSF	PIRSF017222	Transl_init_eIF2A	IPR011387	Translation initiation factor 2A
NP1-FUN_005994	MobiDBLite	mobidb-lite	consensus disorder prediction	-	-
NP1-FUN_001532	Gene3D	G3DSA:3.40.50.720	-	-	-
NP1-FUN_005470	MobiDBLite	mobidb-lite	consensus disorder prediction	-	-
NP1-FUN_003302	Pfam	PF15469	Exocyst complex component Sec5	IPR039481	Exocyst complex component EXOC2/Sec5, N-terminal domain
NP1-FUN_003992	PANTHER	PTHR28075	CHROMOSOME 16, WHOLE GENOME SHOTGUN SEQUENCE	IPR013726	Mitofissin
NP1-FUN_004598	MobiDBLite	mobidb-lite	consensus disorder prediction	-	-
NP1-FUN_003109	MobiDBLite	mobidb-lite	consensus disorder prediction	-	-
NP1-FUN_001548	CDD	cd02932	OYE_YqiM_FMN	IPR044152	NADPH dehydrogenase YqjM-like
NP1-FUN_004631	PANTHER	PTHR22904	TPR REPEAT CONTAINING PROTEIN	-	-
NP1-FUN_001732	SUPERFAMILY	SSF54197	HIT-like	IPR036265	HIT-like superfamily
NP1-FUN_003633	Pfam	PF06741	LsmAD domain	IPR009604	LsmAD domain
NP1-FUN_007725	SUPERFAMILY	SSF53335	S-adenosyl-L-methionine-dependent methyltransferases	IPR029063	S-adenosyl-L-methionine-dependent methyltransferase superfamily
NP1-FUN_001842	Gene3D	G3DSA:3.40.30.10	Glutaredoxin	-	-
NP1-FUN_002810	Pfam	PF01451	Low molecular weight phosphotyrosine protein phosphatase	IPR023485	Phosphotyrosine protein phosphatase I
NP1-FUN_001422	PANTHER	PTHR11005	LYSOSOMAL ACID LIPASE-RELATED	-	-
NP1-FUN_003057	CDD	cd03359	LbH_Dynactin_5	IPR047125	Dynactin subunit 5
NP1-FUN_003132	Pfam	PF09454	Vps23 core domain	IPR017916	Steadiness box (SB) domain
NP1-FUN_002280	MobiDBLite	mobidb-lite	consensus disorder prediction	-	-
NP1-FUN_007311	MobiDBLite	mobidb-lite	consensus disorder prediction	-	-
NP1-FUN_007442	PANTHER	PTHR46910	TRANSCRIPTION FACTOR PDR1	-	-
NP1-FUN_005294	Gene3D	G3DSA:3.30.870.10	Endonuclease Chain A	-	-
NP1-FUN_007961	PANTHER	PTHR34002	BLR1656 PROTEIN	IPR002594	Glycoside hydrolase family 12
NP1-FUN_007501	ProSitePatterns	PS00108	Serine/Threonine protein kinases active-site signature.	IPR008271	Serine/threonine-protein kinase, active site
NP1-FUN_003203	Coils	Coil	Coil	-	-
NP1-FUN_000947	Gene3D	G3DSA:1.20.58.80	-	-	-
NP1-FUN_006171	MobiDBLite	mobidb-lite	consensus disorder prediction	-	-
NP1-FUN_002619	Gene3D	G3DSA:3.40.50.12710	-	IPR038375	Protein arginine methyltransferase NDUFAF7 superfamily
NP1-FUN_000954	PANTHER	PTHR12646	NOT56 - RELATED	IPR007873	Glycosyltransferase, ALG3
NP1-FUN_005638	MobiDBLite	mobidb-lite	consensus disorder prediction	-	-
NP1-FUN_000278	MobiDBLite	mobidb-lite	consensus disorder prediction	-	-
NP1-FUN_005326	MobiDBLite	mobidb-lite	consensus disorder prediction	-	-
NP1-FUN_005899	MobiDBLite	mobidb-lite	consensus disorder prediction	-	-
NP1-FUN_001354	PANTHER	PTHR12704	TRANS-GOLGI PROTEIN GMX33	IPR008628	Golgi phosphoprotein 3-like
NP1-FUN_004911	PANTHER	PTHR24058	DUAL SPECIFICITY PROTEIN KINASE	-	-
NP1-FUN_005361	NP1-FUNFam	G3DSA:3.20.20.70:FF:000059	N-ethylmaleimide reductase, FMN-linked	-	-
NP1-FUN_006278	SUPERFAMILY	SSF49879	SMAD/FHA domain	IPR008984	SMAD/FHA domain superfamily
NP1-FUN_004486	ProSiteProfiles	PS51074	DPH-type metal-binding (MB) domain profile.	IPR007872	DPH-type metal-binding domain
NP1-FUN_001552	MobiDBLite	mobidb-lite	consensus disorder prediction	-	-
NP1-FUN_004270	MobiDBLite	mobidb-lite	consensus disorder prediction	-	-
NP1-FUN_006869	PANTHER	PTHR19317	PRENYLATED RAB ACCEPTOR 1-RELATED	IPR004895	Prenylated rab acceptor PRA1
NP1-FUN_003805	PANTHER	PTHR22950	AMINO ACID TRANSPORTER	-	-
NP1-FUN_006130	Coils	Coil	Coil	-	-
NP1-FUN_000317	MobiDBLite	mobidb-lite	consensus disorder prediction	-	-
NP1-FUN_000289	Pfam	PF03200	Glycosyl hydrolase family 63 C-terminal domain	IPR031335	Glycosyl hydrolase family 63, C-terminal
NP1-FUN_002100	PANTHER	PTHR42028	CHROMOSOME 1, WHOLE GENOME SHOTGUN SEQUENCE	-	-
NP1-FUN_007844	Coils	Coil	Coil	-	-
NP1-FUN_001299	SMART	SM00248	ANK_2a	IPR002110	Ankyrin repeat
NP1-FUN_007506	Gene3D	G3DSA:1.20.5.170	-	-	-
NP1-FUN_003250	MobiDBLite	mobidb-lite	consensus disorder prediction	-	-
NP1-FUN_005687	Gene3D	G3DSA:1.25.40.690	-	-	-
NP1-FUN_003534	PANTHER	PTHR37534	TRANSCRIPTIONAL ACTIVATOR PROTEIN UGA3	-	-
NP1-FUN_006687	CDD	cd06849	lipoyl_domain	-	-
NP1-FUN_003651	MobiDBLite	mobidb-lite	consensus disorder prediction	-	-
NP1-FUN_006102	CDD	cd12148	NP1-FUNgal_TF_MHR	-	-
NP1-FUN_004249	Pfam	PF07690	Major Facilitator Superfamily	IPR011701	Major facilitator superfamily
NP1-FUN_005838	SUPERFAMILY	SSF51695	PLC-like phosphodiesterases	IPR017946	PLC-like phosphodiesterase, TIM beta/alpha-barrel domain superfamily
NP1-FUN_006124	Gene3D	G3DSA:1.20.5.820	Preprotein translocase SecE subunit	IPR023391	Protein translocase SecE domain superfamily
NP1-FUN_007508	MobiDBLite	mobidb-lite	consensus disorder prediction	-	-
NP1-FUN_002335	NP1-FUNFam	G3DSA:2.60.40.1180:FF:000007	Sucrose isomerase	-	-
NP1-FUN_003717	MobiDBLite	mobidb-lite	consensus disorder prediction	-	-
NP1-FUN_004114	MobiDBLite	mobidb-lite	consensus disorder prediction	-	-
NP1-FUN_000918	MobiDBLite	mobidb-lite	consensus disorder prediction	-	-
NP1-FUN_006230	MobiDBLite	mobidb-lite	consensus disorder prediction	-	-
NP1-FUN_006018	Gene3D	G3DSA:3.30.470.10	-	IPR043131	Branched-chain-amino-acid aminotransferase-like, N-terminal
NP1-FUN_000545	PANTHER	PTHR12228	TRANSCRIPTION INITIATION FACTOR TFIID 55 KD SUBUNIT-RELATED	IPR037817	Transcription initiation factor TFIID subunit 7
NP1-FUN_002740	SMART	SM00780	pig_x_1	IPR013233	Glycosylphosphatidylinositol-mannosyltransferase I, PIG-X/PBN1
NP1-FUN_007352	SUPERFAMILY	SSF54211	Ribosomal protein S5 domain 2-like	IPR020568	Ribosomal protein uS5 domain 2-type superfamily
NP1-FUN_000099	Gene3D	G3DSA:3.40.50.1820	alpha/beta hydrolase	IPR029058	Alpha/Beta hydrolase fold
NP1-FUN_005574	Pfam	PF06398	Integral peroxisomal membrane peroxin	IPR010482	Peroxin domain
NP1-FUN_007215	ProSiteProfiles	PS50850	Major facilitator superfamily (MFS) profile.	IPR020846	Major facilitator superfamily domain
NP1-FUN_000713	PANTHER	PTHR42044	-	-	-
NP1-FUN_001477	NP1-FUNFam	G3DSA:3.30.830.10:FF:000023	Mitochondrial processing peptidase alpha subunit	-	-
NP1-FUN_006472	MobiDBLite	mobidb-lite	consensus disorder prediction	-	-
NP1-FUN_005697	CDD	cd00751	thiolase	IPR002155	Thiolase
NP1-FUN_006082	Gene3D	G3DSA:3.10.450.50	-	-	-
NP1-FUN_004125	PRINTS	PR00452	SH3 domain signature	IPR001452	SH3 domain
NP1-FUN_005092	Gene3D	G3DSA:3.100.10.10	-	-	-
NP1-FUN_004585	PANTHER	PTHR45711	CHLORIDE CHANNEL PROTEIN	-	-
NP1-FUN_000323	PANTHER	PTHR11127	60S RIBOSOMAL PROTEIN L14	IPR039660	Large ribosomal subunit protein eL14
NP1-FUN_002395	ProSitePatterns	PS00383	Tyrosine specific protein phosphatases active site.	IPR016130	Protein-tyrosine phosphatase, active site
NP1-FUN_003257	Gene3D	G3DSA:2.70.98.10	-	IPR014718	Glycoside hydrolase-type carbohydrate-binding
NP1-FUN_002981	SUPERFAMILY	SSF49503	Cupredoxins	IPR008972	Cupredoxin
NP1-FUN_001827	Pfam	PF16201	Nucleolar pre-ribosomal-associated protein 1	IPR032436	Nucleolar pre-ribosomal-associated protein 1, C-terminal domain
NP1-FUN_007911	MobiDBLite	mobidb-lite	consensus disorder prediction	-	-
NP1-FUN_003224	Pfam	PF08375	Proteasome regulatory subunit C-terminal	IPR013586	26S proteasome regulatory subunit, C-terminal
NP1-FUN_005902	PANTHER	PTHR34832	CENTROMERE PROTEIN W	-	-
NP1-FUN_000450	PANTHER	PTHR36452	CHROMOSOME 12, WHOLE GENOME SHOTGUN SEQUENCE	IPR012808	Conserved hypothetical protein CHP02453
NP1-FUN_003683	MobiDBLite	mobidb-lite	consensus disorder prediction	-	-
NP1-FUN_000134	Gene3D	G3DSA:1.10.150.720	-	IPR044924	HAD-superfamily hydrolase, subfamily IA, REG-2-like, capping domain superfamily
NP1-FUN_000533	PANTHER	PTHR35340	PQQ ENZYME REPEAT PROTEIN-RELATED	-	-
NP1-FUN_004899	MobiDBLite	mobidb-lite	consensus disorder prediction	-	-
NP1-FUN_005693	Hamap	MF_00221	Divalent metal cation transporter MntH [mntH].	IPR001046	NRAMP family
NP1-FUN_007969	Gene3D	G3DSA:1.10.240.10	-	-	-
NP1-FUN_001623	MobiDBLite	mobidb-lite	consensus disorder prediction	-	-
NP1-FUN_001045	SUPERFAMILY	SSF53474	alpha/beta-Hydrolases	IPR029058	Alpha/Beta hydrolase fold
NP1-FUN_004806	Gene3D	G3DSA:3.40.50.1820	alpha/beta hydrolase	IPR029058	Alpha/Beta hydrolase fold
NP1-FUN_004628	MobiDBLite	mobidb-lite	consensus disorder prediction	-	-
NP1-FUN_004321	PANTHER	PTHR31531	E3 UBIQUITIN-PROTEIN LIGASE E3D FAMILY MEMBER	IPR019193	Ubiquitin-conjugating enzyme E2-binding protein
NP1-FUN_007583	SUPERFAMILY	SSF54637	Thioesterase/thiol ester dehydrase-isomerase	IPR029069	HotDog domain superfamily
NP1-FUN_005688	ProSitePatterns	PS00216	Sugar transport proteins signature 1.	IPR005829	Sugar transporter, conserved site
NP1-FUN_002538	Pfam	PF00672	HAMP domain	IPR003660	HAMP domain
NP1-FUN_004801	Gene3D	G3DSA:1.20.1740.10	Amino acid/polyamine transporter I	-	-
NP1-FUN_003077	MobiDBLite	mobidb-lite	consensus disorder prediction	-	-
NP1-FUN_007487	ProSiteProfiles	PS50294	Trp-Asp (WD) repeats circular profile.	-	-
NP1-FUN_000220	Pfam	PF08238	Sel1 repeat	IPR006597	Sel1-like repeat
NP1-FUN_003459	Gene3D	G3DSA:3.40.30.10	Glutaredoxin	-	-
NP1-FUN_006941	MobiDBLite	mobidb-lite	consensus disorder prediction	-	-
NP1-FUN_007533	MobiDBLite	mobidb-lite	consensus disorder prediction	-	-
NP1-FUN_002214	PANTHER	PTHR45684	RE74312P	IPR006687	Small GTPase superfamily, SAR1-type
NP1-FUN_002788	CDD	cd01168	adenosine_kinase	-	-
NP1-FUN_000330	PANTHER	PTHR35605	-	-	-
NP1-FUN_000554	MobiDBLite	mobidb-lite	consensus disorder prediction	-	-
NP1-FUN_002286	Gene3D	G3DSA:3.40.50.720	-	-	-
NP1-FUN_007235	MobiDBLite	mobidb-lite	consensus disorder prediction	-	-
NP1-FUN_005879	PIRSF	PIRSF006221	KT3K	IPR016477	Fructosamine/Ketosamine-3-kinase
NP1-FUN_002993	Pfam	PF04116	Fatty acid hydroxylase	IPR006694	Fatty acid hydroxylase
NP1-FUN_003934	MobiDBLite	mobidb-lite	consensus disorder prediction	-	-
NP1-FUN_006936	SUPERFAMILY	SSF54373	FAD-linked reductases, C-terminal domain	-	-
NP1-FUN_001832	Pfam	PF12621	Extracellular tail, of 10TM putative phosphate transporter	IPR022257	10TM putative phosphate transporter, extracellular tail
NP1-FUN_002049	SUPERFAMILY	SSF53756	UDP-Glycosyltransferase/glycogen phosphorylase	-	-
NP1-FUN_003328	PANTHER	PTHR12317	DIACYLGLYCEROL O-ACYLTRANSFERASE	-	-
NP1-FUN_006967	Pfam	PF20354	Family of unknown NP1-FUNction (DUF6649)	IPR046591	Protein of unknown NP1-FUNction DUF6649
NP1-FUN_006415	CDD	cd00067	GAL4	IPR001138	Zn(2)Cys(6) NP1-FUNgal-type DNA-binding domain
NP1-FUN_004423	PIRSF	PIRSF005562	FAS_yeast_beta	IPR016452	Fatty acid synthase beta subunit AflB /Fas1-like, NP1-FUNgi
NP1-FUN_003391	PANTHER	PTHR31162	MALIC ACID TRANSPORT PROTEIN-RELATED	IPR030185	Malic acid transport protein
NP1-FUN_006743	MobiDBLite	mobidb-lite	consensus disorder prediction	-	-
NP1-FUN_000796	ProSitePatterns	PS00086	Cytochrome P450 cysteine heme-iron ligand signature.	IPR017972	Cytochrome P450, conserved site
NP1-FUN_003933	ProSiteProfiles	PS50127	Ubiquitin-conjugating (UBC) core domain profile.	IPR000608	Ubiquitin-conjugating enzyme E2
NP1-FUN_006335	MobiDBLite	mobidb-lite	consensus disorder prediction	-	-
NP1-FUN_006756	MobiDBLite	mobidb-lite	consensus disorder prediction	-	-
NP1-FUN_005937	PANTHER	PTHR19384	NITRIC OXIDE SYNTHASE-RELATED	-	-
NP1-FUN_001502	SUPERFAMILY	SSF51905	FAD/NAD(P)-binding domain	IPR036188	FAD/NAD(P)-binding domain superfamily
NP1-FUN_004860	NP1-FUNFam	G3DSA:3.30.420.10:FF:000056	CCR4-NOT core complex subunit Caf1	-	-
NP1-FUN_006473	CDD	cd21044	Rab11BD_RAB3IP_like	-	-
NP1-FUN_007758	MobiDBLite	mobidb-lite	consensus disorder prediction	-	-
NP1-FUN_004294	PANTHER	PTHR42087	-	-	-
NP1-FUN_002745	CDD	cd01896	DRG	IPR045001	Developmentally regulated GTP-binding protein
NP1-FUN_004420	SUPERFAMILY	SSF57701	Zn2/Cys6 DNA-binding domain	IPR036864	Zn(2)-C6 NP1-FUNgal-type DNA-binding domain superfamily
NP1-FUN_006728	MobiDBLite	mobidb-lite	consensus disorder prediction	-	-
NP1-FUN_002326	Gene3D	G3DSA:1.10.510.10	Transferase(Phosphotransferase) domain 1	-	-
NP1-FUN_001675	MobiDBLite	mobidb-lite	consensus disorder prediction	-	-
NP1-FUN_001002	NCBIfam	TIGR01023	JCVI: 50S ribosomal protein L33	IPR001705	Large ribosomal subunit protein bL33
NP1-FUN_006878	Pfam	PF00113	Enolase, C-terminal TIM barrel domain	IPR020810	Enolase, C-terminal TIM barrel domain
NP1-FUN_004264	MobiDBLite	mobidb-lite	consensus disorder prediction	-	-
NP1-FUN_001221	SUPERFAMILY	SSF53335	S-adenosyl-L-methionine-dependent methyltransferases	IPR029063	S-adenosyl-L-methionine-dependent methyltransferase superfamily
NP1-FUN_005487	Gene3D	G3DSA:1.20.1250.20	MFS general substrate transporter like domains	IPR036259	MFS transporter superfamily
NP1-FUN_005808	Pfam	PF11905	Domain of unknown NP1-FUNction (DUF3425)	IPR021833	Protein of unknown NP1-FUNction DUF3425
NP1-FUN_001042	ProSiteProfiles	PS51192	Superfamilies 1 and 2 helicase ATP-binding type-1 domain profile.	IPR014001	Helicase superfamily 1/2, ATP-binding domain
NP1-FUN_006395	SUPERFAMILY	SSF51419	PLP-binding barrel	IPR029066	PLP-binding barrel
NP1-FUN_002150	Gene3D	G3DSA:1.10.405.20	-	-	-
NP1-FUN_005543	Hamap	MF_01954	Urease subunit beta [ureB].	IPR002019	Urease, beta subunit-like
NP1-FUN_007036	PIRSF	PIRSF002744	Pur-cyt_permease	IPR026030	Purine-cytosine permease Fcy2/21/22
NP1-FUN_002507	Coils	Coil	Coil	-	-
NP1-FUN_001602	PANTHER	PTHR23338	SMALL NUCLEAR RIBONUCLEOPROTEIN SM	IPR027141	Like-Sm (LSM) domain containing protein, LSm4/SmD1/SmD3
NP1-FUN_002771	MobiDBLite	mobidb-lite	consensus disorder prediction	-	-
NP1-FUN_005154	Gene3D	G3DSA:1.25.10.10	-	IPR011989	Armadillo-like helical
NP1-FUN_000040	Coils	Coil	Coil	-	-
NP1-FUN_001250	SMART	SM01388	Mob1_phocein_2	IPR005301	MOB kinase activator family
NP1-FUN_001889	MobiDBLite	mobidb-lite	consensus disorder prediction	-	-
NP1-FUN_005750	PRINTS	PR00411	Pyridine nucleotide disulphide reductase class-I signature	-	-
NP1-FUN_003874	Gene3D	G3DSA:3.40.630.30	-	-	-
NP1-FUN_004672	PANTHER	PTHR13117	ENDOPLASMIC RETICULUM MULTISPAN TRANSMEMBRANE PROTEIN-RELATED	IPR007594	RFT1
NP1-FUN_001510	Gene3D	G3DSA:2.60.40.640	-	IPR014752	Arrestin-like, C-terminal
NP1-FUN_002270	Gene3D	G3DSA:4.10.240.10	-	IPR036864	Zn(2)-C6 NP1-FUNgal-type DNA-binding domain superfamily
NP1-FUN_005829	Pfam	PF07950	MDM10-complementing protein 1, transmembrane domain	IPR012472	Mitochondrial adapter protein MCP1, transmembrane domain
NP1-FUN_004852	SUPERFAMILY	SSF48452	TPR-like	IPR011990	Tetratricopeptide-like helical domain superfamily
NP1-FUN_007500	Coils	Coil	Coil	-	-
NP1-FUN_005142	ProSiteProfiles	PS51386	RINT1/TIP20 domain profile.	IPR007528	RINT-1/Tip20
NP1-FUN_002506	MobiDBLite	mobidb-lite	consensus disorder prediction	-	-
NP1-FUN_004085	PANTHER	PTHR37534	TRANSCRIPTIONAL ACTIVATOR PROTEIN UGA3	-	-
NP1-FUN_007776	ProSiteProfiles	PS50850	Major facilitator superfamily (MFS) profile.	IPR020846	Major facilitator superfamily domain
NP1-FUN_000282	PANTHER	PTHR43976	SHORT CHAIN DEHYDROGENASE	-	-
NP1-FUN_003768	SFLD	SFLDS00019	Glutathione Transferase (cytosolic)	IPR040079	Glutathione transferase family
NP1-FUN_005830	ProSitePatterns	PS00028	Zinc finger C2H2 type domain signature.	IPR013087	Zinc finger C2H2-type
[truncated: 6,758 more rows]

## Sheet: Table S8
Table S8. Comparative protein sequence analysis of the satratoxin biosynthetic gene cluster from S. chartarum against the M. purpureus NP1 genome using BLAST.
[truncated: 22 more rows]

[truncated: 5 more sheets: Table S9, Table S10, Table S11, Table S12, Table S13]
